# Supplementary material for: Crystal structure of 6,7-de­hydro­royleanone isolated from Taxodium distichum (L.) Rich
Source: Acta Crystallogr E Crystallogr Commun. 2018 Jan 1;74(Pt 1):62–4. doi: 10.1107/S2056989017017935 (PMC5778487; doi:10.1107/S2056989017017935)
Supplement: Supplementary file 1 [file e-74-00062-sup1.cif]

##############################################################################
#                                                                            #
# This CIF contains the data in a paper accepted for publication in          #
# Acta Crystallographica Section E. It conforms to the requirements of       #
# Notes for Authors for Acta Crystallographica Section E, and has been       #
# peer reviewed under the auspices of the IUCr Commission on Journals.       #
#                                                                            #
# Full details of the Crystallographic Information File format               #
# are given in the paper "The Crystallographic Information File (CIF):       #
# a New Standard Archive File for Crystallography" by S. R. Hall, F. H.      #
# Allen and I. D. Brown [Acta Cryst. (1991), A47, 655-685].                  #
#                                                                            #
# The current version of the core CIF dictionary is obtainable from          #
# ftp://ftp.iucr.org/pub/cif_core.dic.                                       #
#                                                                            #
# Software is freely available for graphical display of the structure(s)     #
# in this CIF. For information consult the CIF software page                 #
# http://www.iucr.org/resources/cif/software.                                #
#                                                                            #
# This file may be used for bona fide research purposes within the           #
# scientific community so long as proper attribution is given to the journal # 
# article from which it was obtained.                                        #
#                                                                            #
##############################################################################
data_I
_audit_creation_method
;
Olex2 1.2-beta
(compiled 2017.08.10 svn.r3458 for OlexSys, GUI svn.r5381)
;
_journal_date_recd_electronic     2017-08-31
_journal_date_accepted     2017-12-15
_journal_name_full     'Acta Crystallographica, Section E'
_journal_year     2018
_journal_volume     74
_journal_issue      1
_journal_page_first     62
_journal_page_last     64
_journal_paper_category     GO
_journal_paper_doi     10.1107/S2056989017017935
_journal_coeditor_code     QM2118
_publ_contact_author_name     'XinZhou Yang, Ping Song'
_publ_contact_author_address
;
School of Pharmaceutical Sciences, South-Central University for Nationalities,
Wuhan 430074, People's Republic of China
;
_publ_contact_author_email     'xzyang@mail.scuec.edu.cn, mxhmxh02@163.com.'
_publ_contact_author_fax     '(+86)-27-67841196'
_publ_contact_author_phone     '(+86)-27-67841196'
_publ_section_title
;
Crystal structure of 6,7-dehydroroyleanone isolated from <i>Taxodium
distichum</i> (<i>L</i>.) Rich.
;
loop_
    _publ_author_name
    _publ_author_footnote
    _publ_author_address
    'Chen, Li' .
;
School of Pharmaceutical Sciences, South-Central University for Nationalities,
Wuhan 430074, People's Republic of China
;
    'Ma, Xinhua' .
;
School of Pharmaceutical Sciences, South-Central University for Nationalities,
Wuhan 430074, People's Republic of China
;
    'Deng, ShiHao' .
;
School of Pharmaceutical Sciences, South-Central University for Nationalities,
Wuhan 430074, People's Republic of China
;
    'Yang, XinZhou' .
;
School of Pharmaceutical Sciences, South-Central University for Nationalities,
Wuhan 430074, People's Republic of China
;
    'Song, Ping' .
;
College of Chemistry and Life Science, Qinghai University for Nationalities,
Xining, 810007, People's Republic of China
;
_publ_section_synopsis
;
The crystal structure features two O---H...O hydrogen bonds, forming chains
along the [010] direction.
;
_chemical_name_systematic
;\
(4b<i>S</i>)-3-Hydroxy-2-isopropyl-4b,8,8-trimethyl-4b,5,6,7,8,8a-\
hexahydrophenanthrene-1,4-dione
;
_chemical_name_common     ?
_chemical_formula_moiety     'C20 H26 O3'
_chemical_formula_sum     'C20 H26 O3'
_chemical_formula_iupac     'C20 H26 O3'
_chemical_formula_weight     314.41
_chemical_melting_point     ?
_shelx_space_group_comment
;
The symmetry employed for this shelxl refinement is uniquely defined
by the following loop, which should always be used as a source of
symmetry information in preference to the above space-group names.
They are only intended as comments.
;
_space_group_crystal_system     monoclinic
_space_group_name_H-M_alt     'P 21'
_space_group_name_Hall     'P 2yb'
loop_
    _space_group_symop_operation_xyz
    'x, y, z'
    '-x, y+1/2, -z'
_cell_length_a     10.4348(17)
_cell_length_b     7.6726(13)
_cell_length_c     10.8210(18)
_cell_angle_alpha     90
_cell_angle_beta     97.773(3)
_cell_angle_gamma     90
_cell_volume     858.4(2)
_cell_formula_units_Z     2
_cell_measurement_reflns_used     2696
_cell_measurement_theta_min     2.55
_cell_measurement_theta_max     27.33
_cell_measurement_temperature     296.15
_exptl_crystal_description     block
_exptl_crystal_colour     orange
_exptl_crystal_size_max     0.3
_exptl_crystal_size_mid     0.2
_exptl_crystal_size_min     0.2
_exptl_crystal_density_diffrn     1.216
_exptl_crystal_density_meas     ?
_exptl_crystal_density_method     ?
_exptl_crystal_F_000     340
_exptl_absorpt_coefficient_mu     0.080
_exptl_absorpt_correction_type     none
_exptl_absorpt_process_details     ?
_shelx_estimated_absorpt_T_min     0.976
_shelx_estimated_absorpt_T_max     0.984
_exptl_absorpt_correction_T_min     ?
_exptl_absorpt_correction_T_max     ?
_diffrn_ambient_temperature     296.15
_diffrn_radiation_type     MoK\a
_diffrn_radiation_wavelength     0.71073
_diffrn_measurement_device_type     'Bruker P4'
_diffrn_measurement_method     '\f and \w scans'
_diffrn_detector_area_resol_mean     ?
_diffrn_reflns_number     6718
_diffrn_reflns_av_R_equivalents     0.0218
_diffrn_reflns_theta_min     1.899
_diffrn_reflns_theta_max     26.372
_diffrn_reflns_theta_full     25.242
_diffrn_measured_fraction_theta_max     0.995
_diffrn_measured_fraction_theta_full     0.995
_diffrn_reflns_limit_h_min     -13
_diffrn_reflns_limit_h_max     12
_diffrn_reflns_limit_k_min     -9
_diffrn_reflns_limit_k_max     9
_diffrn_reflns_limit_l_min     -13
_diffrn_reflns_limit_l_max     13
_diffrn_standards_number     1
_diffrn_standards_interval_count     300
_diffrn_standards_decay_%     1
_refine_special_details     ?
_reflns_number_total     3416
_reflns_number_gt     2980
_reflns_threshold_expression     'I > 2\s(I)'
_refine_ls_structure_factor_coef     Fsqd
_refine_ls_matrix_type     full
_refine_ls_R_factor_all     0.0553
_refine_ls_R_factor_gt     0.0473
_refine_ls_wR_factor_gt     0.1332
_refine_ls_wR_factor_ref     0.1425
_refine_ls_goodness_of_fit_ref     1.082
_refine_ls_restrained_S_all     1.082
_refine_ls_number_reflns     3416
_refine_ls_number_parameters     216
_refine_ls_number_restraints     1
_refine_ls_hydrogen_treatment     mixed
_refine_ls_weighting_scheme     calc
_refine_ls_weighting_details
              'w=1/[\s^2^(Fo^2^)+(0.0865P)^2^+0.0799P] where P=(Fo^2^+2Fc^2^)/3'
_atom_sites_solution_hydrogens     mixed
_atom_sites_solution_primary     ?
_atom_sites_solution_secondary     ?
_refine_ls_shift/su_max     0.003
_refine_ls_shift/su_mean     0.001
_refine_diff_density_max     0.265
_refine_diff_density_min     -0.176
_refine_ls_extinction_method     none
_refine_ls_extinction_coef     .
loop_
    _atom_type_symbol
    _atom_type_description
    _atom_type_scat_dispersion_real
    _atom_type_scat_dispersion_imag
    _atom_type_scat_source
    'C' 'C' 0.0033 0.0016
                         'International Tables Vol C Tables 4.2.6.8 and 6.1.1.4'
    'H' 'H' 0.0000 0.0000
                         'International Tables Vol C Tables 4.2.6.8 and 6.1.1.4'
    'O' 'O' 0.0106 0.0060
                         'International Tables Vol C Tables 4.2.6.8 and 6.1.1.4'
_computing_data_collection
;
APEX2 (Bruker, 2007)
;
_computing_cell_refinement
;
SAINT (Bruker, 2007)
;
_computing_data_reduction
;
SAINT (Bruker, 2007)
;
_computing_structure_solution
;
SHELXT (Sheldrick, 2015a)
;
_computing_structure_refinement
;
SHELXL2016 (Sheldrick, 2015b)
;
_computing_molecular_graphics
;
<i>OLEX2</i> (Dolomanov <i>et al.</i>,  2009)
;
_computing_publication_material
;
<i>OLEX2</i> (Dolomanov <i>et al.</i>,  2009)
;
loop_
    _atom_site_type_symbol
    _atom_site_label
    _atom_site_fract_x
    _atom_site_fract_y
    _atom_site_fract_z
    _atom_site_U_iso_or_equiv
    _atom_site_adp_type
    _atom_site_calc_flag
    _atom_site_occupancy
    _atom_site_disorder_assembly
    _atom_site_disorder_group
    C C1 0.3123(3) 0.9175(4) 0.1442(2) 0.0325(6) Uani d 1 . .
    C C2 0.4090(3) 1.0711(4) 0.1650(3) 0.0400(7) Uani d 1 . .
    H H2 0.454767 1.067917 0.091644 0.048 Uiso calc 1 . .
    C C3 0.5186(3) 1.0545(5) 0.2774(3) 0.0471(8) Uani d 1 . .
    C C4 0.5860(4) 0.8794(7) 0.2667(4) 0.0712(13) Uani d 1 . .
    H H4A 0.633484 0.882840 0.195663 0.085 Uiso calc 1 . .
    H H4B 0.647861 0.861196 0.340907 0.085 Uiso calc 1 . .
    C C5 0.4925(6) 0.7270(6) 0.2515(5) 0.098(2) Uani d 1 . .
    H H5A 0.450167 0.716784 0.325687 0.117 Uiso calc 1 . .
    H H5B 0.540153 0.620204 0.242845 0.117 Uiso calc 1 . .
    C C6 0.3896(4) 0.7501(5) 0.1370(4) 0.0696(13) Uani d 1 . .
    H H6A 0.431584 0.752332 0.062273 0.084 Uiso calc 1 . .
    H H6B 0.331142 0.651222 0.130827 0.084 Uiso calc 1 . .
    C C7 0.2214(4) 0.9005(8) 0.2443(3) 0.0746(14) Uani d 1 . .
    H H7A 0.148629 0.829236 0.213057 0.112 Uiso calc 1 . .
    H H7B 0.191762 1.014064 0.264675 0.112 Uiso calc 1 . .
    H H7C 0.267276 0.847719 0.317782 0.112 Uiso calc 1 . .
    C C8 0.4756(5) 1.0761(7) 0.4025(4) 0.0797(14) Uani d 1 . .
    H H8A 0.427134 0.975447 0.421190 0.120 Uiso calc 1 . .
    H H8B 0.422203 1.178020 0.402234 0.120 Uiso calc 1 . .
    H H8C 0.549959 1.088847 0.464619 0.120 Uiso calc 1 . .
    C C9 0.6187(5) 1.1986(9) 0.2651(6) 0.106(2) Uani d 1 . .
    H H9A 0.581634 1.310139 0.279235 0.160 Uiso calc 1 . .
    H H9B 0.643405 1.195624 0.182830 0.160 Uiso calc 1 . .
    H H9C 0.693627 1.179893 0.325620 0.160 Uiso calc 1 . .
    C C10 0.3398(5) 1.2400(6) 0.1542(5) 0.0861(17) Uani d 1 . .
    H H10 0.356742 1.324207 0.216089 0.103 Uiso calc 1 . .
    C C11 0.2507(3) 1.2703(4) 0.0517(3) 0.0480(8) Uani d 1 . .
    H H11 0.222528 1.382398 0.029548 0.058 Uiso calc 1 . .
    C C12 0.2011(3) 1.1170(4) -0.0221(3) 0.0346(6) Uani d 1 . .
    C C13 0.2247(3) 0.9533(3) 0.0209(2) 0.0312(6) Uani d 1 . .
    C C14 0.1516(3) 0.8125(4) -0.0477(3) 0.0370(6) Uani d 1 . .
    C C15 0.0868(3) 0.8459(4) -0.1776(3) 0.0376(7) Uani d 1 . .
    C C16 0.0709(3) 1.0066(4) -0.2261(3) 0.0359(6) Uani d 1 . .
    C C17 0.1215(3) 1.1519(4) -0.1454(3) 0.0346(6) Uani d 1 . .
    C C18 0.0096(3) 1.0468(5) -0.3588(3) 0.0451(7) Uani d 1 . .
    H H18 0.001388 1.173803 -0.365603 0.054 Uiso calc 1 . .
    C C19 0.0958(4) 0.9899(7) -0.4517(3) 0.0680(11) Uani d 1 . .
    H H19A 0.177527 1.048720 -0.434859 0.102 Uiso calc 1 . .
    H H19B 0.055809 1.018277 -0.534386 0.102 Uiso calc 1 . .
    H H19C 0.109290 0.866270 -0.445188 0.102 Uiso calc 1 . .
    C C20 -0.1270(4) 0.9706(7) -0.3885(4) 0.0711(12) Uani d 1 . .
    H H20A -0.121950 0.845769 -0.390726 0.107 Uiso calc 1 . .
    H H20B -0.166517 1.012984 -0.468077 0.107 Uiso calc 1 . .
    H H20C -0.177917 1.005487 -0.325198 0.107 Uiso calc 1 . .
    O O1 0.1376(3) 0.6667(3) -0.0048(2) 0.0561(7) Uani d 1 . .
    O O2 0.0435(3) 0.7012(3) -0.2393(2) 0.0521(6) Uani d 1 . .
    H H2A 0.058(5) 0.628(8) -0.184(5) 0.078 Uiso d 1 . .
    O O3 0.1021(2) 1.3039(3) -0.1790(2) 0.0497(6) Uani d 1 . .
loop_
    _atom_site_aniso_label
    _atom_site_aniso_U_11
    _atom_site_aniso_U_22
    _atom_site_aniso_U_33
    _atom_site_aniso_U_12
    _atom_site_aniso_U_13
    _atom_site_aniso_U_23
    C1 0.0388(14) 0.0315(15) 0.0263(12) -0.0009(12) 0.0013(10) 0.0016(10)
    C2 0.0381(14) 0.0392(17) 0.0405(14) -0.0066(13) -0.0029(11) 0.0027(13)
    C3 0.0432(16) 0.0488(19) 0.0448(16) -0.0042(15) -0.0108(13) 0.0022(15)
    C4 0.060(2) 0.086(3) 0.060(2) 0.027(2) -0.0208(18) -0.012(2)
    C5 0.119(4) 0.047(3) 0.105(4) 0.026(3) -0.070(3) -0.010(3)
    C6 0.085(3) 0.043(2) 0.069(2) 0.022(2) -0.035(2) -0.0170(18)
    C7 0.056(2) 0.126(4) 0.0416(19) -0.030(2) 0.0079(16) 0.008(2)
    C8 0.082(3) 0.101(4) 0.050(2) 0.002(3) -0.0137(19) -0.031(2)
    C9 0.074(3) 0.113(5) 0.116(4) -0.049(3) -0.047(3) 0.047(4)
    C10 0.098(3) 0.034(2) 0.107(4) -0.002(2) -0.058(3) -0.010(2)
    C11 0.0561(18) 0.0279(16) 0.0545(19) -0.0007(13) -0.0124(15) -0.0005(14)
    C12 0.0351(13) 0.0292(14) 0.0383(14) -0.0001(11) 0.0009(11) 0.0001(12)
    C13 0.0334(13) 0.0278(15) 0.0318(13) -0.0006(11) 0.0022(10) 0.0009(11)
    C14 0.0433(15) 0.0285(16) 0.0377(15) -0.0001(12) 0.0003(12) 0.0015(12)
    C15 0.0410(14) 0.0318(16) 0.0375(15) -0.0029(12) -0.0038(12) -0.0037(12)
    C16 0.0352(14) 0.0364(16) 0.0348(14) 0.0040(11) 0.0000(11) 0.0021(12)
    C17 0.0321(13) 0.0309(15) 0.0403(15) 0.0017(12) 0.0026(11) 0.0016(12)
    C18 0.0541(18) 0.0399(18) 0.0372(15) 0.0030(15) -0.0087(13) 0.0022(13)
    C19 0.084(3) 0.083(3) 0.0374(16) 0.013(2) 0.0072(17) 0.0045(19)
    C20 0.058(2) 0.072(3) 0.074(3) 0.002(2) -0.025(2) -0.002(2)
    O1 0.0790(16) 0.0311(12) 0.0532(14) -0.0106(11) -0.0091(12) 0.0062(10)
    O2 0.0703(15) 0.0339(13) 0.0454(12) -0.0065(11) -0.0170(11) -0.0030(10)
    O3 0.0576(13) 0.0312(12) 0.0554(14) 0.0020(10) -0.0102(11) 0.0077(10)
_geom_special_details
;
 All esds (except the esd in the dihedral angle between two l.s. planes)
 are estimated using the full covariance matrix.  The cell esds are taken
 into account individually in the estimation of esds in distances, angles
 and torsion angles; correlations between esds in cell parameters are only
 used when they are defined by crystal symmetry.  An approximate (isotropic)
 treatment of cell esds is used for estimating esds involving l.s. planes.
;
loop_
    _geom_bond_atom_site_label_1
    _geom_bond_atom_site_label_2
    _geom_bond_site_symmetry_2
    _geom_bond_distance
    _geom_bond_publ_flag
    C1 C2 . 1.548(4) ?
    C1 C6 . 1.525(5) ?
    C1 C7 . 1.538(4) ?
    C1 C13 . 1.537(4) ?
    C2 H2 . 0.9800 ?
    C2 C3 . 1.558(4) ?
    C2 C10 . 1.481(6) ?
    C3 C4 . 1.528(6) ?
    C3 C8 . 1.492(5) ?
    C3 C9 . 1.539(6) ?
    C4 H4A . 0.9700 ?
    C4 H4B . 0.9700 ?
    C4 C5 . 1.517(8) ?
    C5 H5A . 0.9700 ?
    C5 H5B . 0.9700 ?
    C5 C6 . 1.536(5) ?
    C6 H6A . 0.9700 ?
    C6 H6B . 0.9700 ?
    C7 H7A . 0.9600 ?
    C7 H7B . 0.9600 ?
    C7 H7C . 0.9600 ?
    C8 H8A . 0.9600 ?
    C8 H8B . 0.9600 ?
    C8 H8C . 0.9600 ?
    C9 H9A . 0.9600 ?
    C9 H9B . 0.9600 ?
    C9 H9C . 0.9600 ?
    C10 H10 . 0.9300 ?
    C10 C11 . 1.367(5) ?
    C11 H11 . 0.9300 ?
    C11 C12 . 1.475(4) ?
    C12 C13 . 1.350(4) ?
    C12 C17 . 1.497(4) ?
    C13 C14 . 1.466(4) ?
    C14 C15 . 1.497(4) ?
    C14 O1 . 1.227(4) ?
    C15 C16 . 1.341(4) ?
    C15 O2 . 1.342(4) ?
    C16 C17 . 1.470(4) ?
    C16 C18 . 1.522(4) ?
    C17 O3 . 1.230(4) ?
    C18 H18 . 0.9800 ?
    C18 C19 . 1.501(5) ?
    C18 C20 . 1.534(5) ?
    C19 H19A . 0.9600 ?
    C19 H19B . 0.9600 ?
    C19 H19C . 0.9600 ?
    C20 H20A . 0.9600 ?
    C20 H20B . 0.9600 ?
    C20 H20C . 0.9600 ?
    O2 H2A . 0.82(6) ?
loop_
    _geom_angle_atom_site_label_1
    _geom_angle_atom_site_label_2
    _geom_angle_atom_site_label_3
    _geom_angle_site_symmetry_1
    _geom_angle_site_symmetry_3
    _geom_angle
    _geom_angle_publ_flag
    C6 C1 C2 . . 108.0(3) ?
    C6 C1 C7 . . 110.2(4) ?
    C6 C1 C13 . . 111.3(2) ?
    C7 C1 C2 . . 114.5(3) ?
    C13 C1 C2 . . 106.8(2) ?
    C13 C1 C7 . . 106.0(2) ?
    C1 C2 H2 . . 104.1 ?
    C1 C2 C3 . . 116.5(3) ?
    C3 C2 H2 . . 104.1 ?
    C10 C2 C1 . . 110.7(3) ?
    C10 C2 H2 . . 104.1 ?
    C10 C2 C3 . . 115.5(3) ?
    C4 C3 C2 . . 108.0(3) ?
    C4 C3 C9 . . 107.5(4) ?
    C8 C3 C2 . . 114.9(3) ?
    C8 C3 C4 . . 111.3(4) ?
    C8 C3 C9 . . 106.8(4) ?
    C9 C3 C2 . . 108.0(3) ?
    C3 C4 H4A . . 109.0 ?
    C3 C4 H4B . . 109.0 ?
    H4A C4 H4B . . 107.8 ?
    C5 C4 C3 . . 113.0(3) ?
    C5 C4 H4A . . 109.0 ?
    C5 C4 H4B . . 109.0 ?
    C4 C5 H5A . . 109.3 ?
    C4 C5 H5B . . 109.3 ?
    C4 C5 C6 . . 111.6(4) ?
    H5A C5 H5B . . 108.0 ?
    C6 C5 H5A . . 109.3 ?
    C6 C5 H5B . . 109.3 ?
    C1 C6 C5 . . 111.9(3) ?
    C1 C6 H6A . . 109.2 ?
    C1 C6 H6B . . 109.2 ?
    C5 C6 H6A . . 109.2 ?
    C5 C6 H6B . . 109.2 ?
    H6A C6 H6B . . 107.9 ?
    C1 C7 H7A . . 109.5 ?
    C1 C7 H7B . . 109.5 ?
    C1 C7 H7C . . 109.5 ?
    H7A C7 H7B . . 109.5 ?
    H7A C7 H7C . . 109.5 ?
    H7B C7 H7C . . 109.5 ?
    C3 C8 H8A . . 109.5 ?
    C3 C8 H8B . . 109.5 ?
    C3 C8 H8C . . 109.5 ?
    H8A C8 H8B . . 109.5 ?
    H8A C8 H8C . . 109.5 ?
    H8B C8 H8C . . 109.5 ?
    C3 C9 H9A . . 109.5 ?
    C3 C9 H9B . . 109.5 ?
    C3 C9 H9C . . 109.5 ?
    H9A C9 H9B . . 109.5 ?
    H9A C9 H9C . . 109.5 ?
    H9B C9 H9C . . 109.5 ?
    C2 C10 H10 . . 120.6 ?
    C11 C10 C2 . . 118.9(4) ?
    C11 C10 H10 . . 120.6 ?
    C10 C11 H11 . . 121.5 ?
    C10 C11 C12 . . 117.0(3) ?
    C12 C11 H11 . . 121.5 ?
    C11 C12 C17 . . 116.8(2) ?
    C13 C12 C11 . . 121.4(3) ?
    C13 C12 C17 . . 121.8(2) ?
    C12 C13 C1 . . 121.7(2) ?
    C12 C13 C14 . . 116.9(2) ?
    C14 C13 C1 . . 121.0(2) ?
    C13 C14 C15 . . 119.2(2) ?
    O1 C14 C13 . . 124.1(3) ?
    O1 C14 C15 . . 116.8(3) ?
    C16 C15 C14 . . 122.8(3) ?
    C16 C15 O2 . . 123.4(3) ?
    O2 C15 C14 . . 113.8(3) ?
    C15 C16 C17 . . 116.7(2) ?
    C15 C16 C18 . . 124.7(3) ?
    C17 C16 C18 . . 118.6(3) ?
    C16 C17 C12 . . 120.4(2) ?
    O3 C17 C12 . . 118.8(3) ?
    O3 C17 C16 . . 120.8(3) ?
    C16 C18 H18 . . 107.1 ?
    C16 C18 C20 . . 112.3(3) ?
    C19 C18 C16 . . 111.0(3) ?
    C19 C18 H18 . . 107.1 ?
    C19 C18 C20 . . 111.9(3) ?
    C20 C18 H18 . . 107.1 ?
    C18 C19 H19A . . 109.5 ?
    C18 C19 H19B . . 109.5 ?
    C18 C19 H19C . . 109.5 ?
    H19A C19 H19B . . 109.5 ?
    H19A C19 H19C . . 109.5 ?
    H19B C19 H19C . . 109.5 ?
    C18 C20 H20A . . 109.5 ?
    C18 C20 H20B . . 109.5 ?
    C18 C20 H20C . . 109.5 ?
    H20A C20 H20B . . 109.5 ?
    H20A C20 H20C . . 109.5 ?
    H20B C20 H20C . . 109.5 ?
    C15 O2 H2A . . 101(4) ?
loop_
    _geom_torsion_atom_site_label_1
    _geom_torsion_atom_site_label_2
    _geom_torsion_atom_site_label_3
    _geom_torsion_atom_site_label_4
    _geom_torsion_site_symmetry_1
    _geom_torsion_site_symmetry_2
    _geom_torsion_site_symmetry_3
    _geom_torsion_site_symmetry_4
    _geom_torsion
    _geom_torsion_publ_flag
    C1 C2 C3 C4 . . . . 52.3(4) ?
    C1 C2 C3 C8 . . . . -72.7(4) ?
    C1 C2 C3 C9 . . . . 168.2(4) ?
    C1 C2 C10 C11 . . . . -50.7(6) ?
    C1 C13 C14 C15 . . . . -169.1(2) ?
    C1 C13 C14 O1 . . . . 12.1(4) ?
    C2 C1 C6 C5 . . . . 54.3(5) ?
    C2 C1 C13 C12 . . . . -27.2(3) ?
    C2 C1 C13 C14 . . . . 159.9(2) ?
    C2 C3 C4 C5 . . . . -52.3(4) ?
    C2 C10 C11 C12 . . . . 17.7(7) ?
    C3 C2 C10 C11 . . . . 174.0(4) ?
    C3 C4 C5 C6 . . . . 57.4(6) ?
    C4 C5 C6 C1 . . . . -58.2(6) ?
    C6 C1 C2 C3 . . . . -53.7(4) ?
    C6 C1 C2 C10 . . . . 171.6(3) ?
    C6 C1 C13 C12 . . . . -144.9(3) ?
    C6 C1 C13 C14 . . . . 42.2(4) ?
    C7 C1 C2 C3 . . . . 69.5(4) ?
    C7 C1 C2 C10 . . . . -65.2(4) ?
    C7 C1 C6 C5 . . . . -71.4(5) ?
    C7 C1 C13 C12 . . . . 95.2(4) ?
    C7 C1 C13 C14 . . . . -77.6(4) ?
    C8 C3 C4 C5 . . . . 74.7(4) ?
    C9 C3 C4 C5 . . . . -168.6(4) ?
    C10 C2 C3 C4 . . . . -175.2(4) ?
    C10 C2 C3 C8 . . . . 59.9(5) ?
    C10 C2 C3 C9 . . . . -59.2(5) ?
    C10 C11 C12 C13 . . . . 11.3(5) ?
    C10 C11 C12 C17 . . . . -169.8(4) ?
    C11 C12 C13 C1 . . . . -4.4(4) ?
    C11 C12 C13 C14 . . . . 168.7(3) ?
    C17 C12 C13 C1 . . . . 176.8(2) ?
    C17 C12 C13 C14 . . . . -10.0(4) ?
    C11 C12 C17 C16 . . . . 178.5(3) ?
    C11 C12 C17 O3 . . . . 0.3(4) ?
    C12 C13 C14 C15 . . . . 17.7(4) ?
    C12 C13 C14 O1 . . . . -161.1(3) ?
    C13 C1 C2 C3 . . . . -173.4(3) ?
    C13 C1 C2 C10 . . . . 51.8(4) ?
    C13 C1 C6 C5 . . . . 171.2(4) ?
    C13 C12 C17 C16 . . . . -2.5(4) ?
    C13 C12 C17 O3 . . . . 179.2(3) ?
    C13 C14 C15 C16 . . . . -13.2(4) ?
    C13 C14 C15 O2 . . . . 168.3(3) ?
    C14 C15 C16 C17 . . . . 0.4(4) ?
    C14 C15 C16 C18 . . . . 178.0(3) ?
    C15 C16 C17 C12 . . . . 7.6(4) ?
    C15 C16 C17 O3 . . . . -174.3(3) ?
    C15 C16 C18 C19 . . . . -70.0(4) ?
    C15 C16 C18 C20 . . . . 56.2(4) ?
    C17 C12 C13 C1 . . . . 176.7(2) ?
    C17 C12 C13 C14 . . . . -10.1(4) ?
    C17 C16 C18 C19 . . . . 107.6(3) ?
    C17 C16 C18 C20 . . . . -126.3(3) ?
    C18 C16 C17 C12 . . . . -170.2(2) ?
    C18 C16 C17 O3 . . . . 8.0(4) ?
    O1 C14 C15 C16 . . . . 165.6(3) ?
    O1 C14 C15 O2 . . . . -12.8(4) ?
    O2 C15 C16 C17 . . . . 178.7(3) ?
    O2 C15 C16 C18 . . . . -3.8(5) ?
loop_
    _geom_hbond_atom_site_label_D
    _geom_hbond_atom_site_label_H
    _geom_hbond_atom_site_label_A
    _geom_hbond_site_symmetry_A
    _geom_hbond_distance_DH
    _geom_hbond_distance_HA
    _geom_hbond_distance_DA
    _geom_hbond_angle_DHA
    O2 H2A O1 . 0.82(6) 2.03(5) 2.607(3) 128(5)
    O2 H2A O3 1_545 0.82(6) 2.53(6) 3.160(3) 135(5)
    C11 H11 O1 1_565 0.93 2.37 3.290(3) 173(5)
_shelx_hkl_file
;
  -1   0   0   42.23    1.21
   1   0   0   41.63    1.20
  -1   0   0   42.25    1.18
   2   0   0   88.36    2.48
  -2   0   0   86.40    2.50
  -2   0   0   86.59    2.44
  -3   0   0  118.52    3.37
  -3   0   0  118.28    3.44
   3   0   0  123.52    3.42
  -4   0   0   74.98    2.15
  -4   0   0   75.11    2.20
   4   0   0   76.59    2.19
   5   0   0    7.95    0.29
  -5   0   0    7.05    0.28
  -5   0   0    7.68    0.28
   6   0   0   10.88    0.39
  -6   0   0   10.67    0.39
  -6   0   0   10.49    0.38
  -7   0   0    3.53    0.19
  -7   0   0    3.30    0.20
   7   0   0    3.72    0.20
  -8   0   0    7.69    0.33
  -8   0   0    7.21    0.32
   8   0   0    7.17    0.33
  -9   0   0    2.96    0.21
   9   0   0    2.59    0.21
  -9   0   0    3.02    0.22
  10   0   0    4.24    0.27
 -10   0   0    4.29    0.27
 -10   0   0    4.29    0.26
 -11   0   0    4.39    0.29
 -11   0   0    4.28    0.29
 -12   0   0    0.06    0.12
 -12   0   0   -0.09    0.10
   0  -1   0   -0.04    0.02
  -1  -1   0  135.19    3.75
  -1  -1   0  133.13    3.83
   1   1   0  134.26    3.80
  -1   1   0  133.59    3.77
  -2  -1   0   26.60    0.79
   2  -1   0   27.62    0.81
  -2   1   0   26.56    0.81
   2   1   0   26.46    0.78
  -2   1   0   26.77    0.77
  -3  -1   0   18.91    0.58
   3  -1   0   19.03    0.59
  -3  -1   0   17.96    0.57
   3   1   0   18.51    0.56
  -3   1   0   18.79    0.55
  -3   1   0   19.18    0.59
  -4  -1   0    1.38    0.09
   4  -1   0    1.13    0.10
  -4  -1   0    1.33    0.10
   4   1   0    1.34    0.09
  -4   1   0    1.32    0.08
  -5  -1   0   26.38    0.83
   5  -1   0   26.66    0.84
  -5   1   0   25.95    0.80
   5   1   0   26.30    0.81
  -5   1   0   27.90    0.85
   6  -1   0   13.73    0.49
  -6  -1   0   13.56    0.48
  -6  -1   0   13.49    0.46
   6   1   0   13.39    0.46
  -6   1   0   13.95    0.46
  -6   1   0   13.40    0.49
   7  -1   0    5.36    0.27
  -7  -1   0    5.42    0.27
  -7  -1   0    5.31    0.25
   7   1   0    5.36    0.25
  -7   1   0    5.57    0.24
  -7   1   0    5.30    0.26
  -8  -1   0    9.23    0.37
  -8  -1   0    8.93    0.39
   8  -1   0    9.30    0.40
   8   1   0    8.56    0.36
  -8   1   0    8.98    0.39
  -8   1   0    8.85    0.36
  -9  -1   0    9.18    0.41
  -9  -1   0    8.78    0.38
   9  -1   0    8.35    0.39
  -9   1   0    8.69    0.37
   9   1   0    8.19    0.37
  -9   1   0    8.77    0.39
  10  -1   0    1.95    0.20
 -10  -1   0    1.65    0.18
 -10  -1   0    1.75    0.20
 -10   1   0    1.49    0.17
 -10   1   0    1.42    0.18
 -11  -1   0    0.11    0.10
 -11  -1   0    0.14    0.12
  11  -1   0    0.00    0.10
 -11   1   0    0.02    0.10
 -11   1   0   -0.02    0.10
 -12  -1   0    2.51    0.27
 -12   1   0    2.64    0.26
 -13  -1   0    0.03    0.14
 -13   1   0    0.08    0.12
   0  -2   0   50.46    1.44
   1  -2   0   18.68    0.58
  -1  -2   0   18.18    0.57
  -1  -2   0   18.25    0.57
  -1   2   0   19.06    0.55
  -2  -2   0  105.09    2.87
  -2  -2   0  104.42    2.84
   2   2   0  101.19    2.85
  -2   2   0   87.68    2.89
  -2   2   0  102.08    2.80
  -3  -2   0   16.00    0.49
   3  -2   0   14.73    0.52
  -3   2   0   15.29    0.47
   3   2   0   16.17    0.48
  -4  -2   0   41.39    1.23
  -4  -2   0   40.51    1.21
   4  -2   0   40.68    1.24
  -4   2   0   40.68    1.25
   4   2   0   40.58    1.19
  -4   2   0   40.32    1.17
  -5  -2   0    5.36    0.25
   5  -2   0    5.54    0.25
   5   2   0    5.05    0.21
  -5   2   0    5.26    0.25
  -5   2   0    5.41    0.21
  -6  -2   0   20.76    0.71
   6  -2   0   21.03    0.72
  -6  -2   0   20.97    0.68
  -6   2   0   21.99    0.66
   6   2   0   20.37    0.66
  -6   2   0   20.91    0.72
  -7  -2   0    0.80    0.12
  -7  -2   0    1.11    0.12
   7  -2   0    0.99    0.13
   7   2   0    0.81    0.09
  -7   2   0    1.10    0.11
  -7   2   0    0.79    0.12
   8  -2   0    5.14    0.29
  -8  -2   0    5.00    0.26
  -8  -2   0    5.66    0.31
  -8   2   0    5.32    0.25
  -8   2   0    4.65    0.27
   8   2   0    5.29    0.25
  -9  -2   0    2.72    0.21
   9  -2   0    3.32    0.24
  -9  -2   0    2.96    0.24
  -9   2   0    2.69    0.19
  -9   2   0    3.09    0.24
  10  -2   0    1.83    0.22
 -10  -2   0    1.78    0.19
 -10  -2   0    2.05    0.23
 -10   2   0    1.86    0.21
 -11  -2   0    0.23    0.13
  11  -2   0    0.00    0.11
 -11   2   0    0.13    0.11
  12  -2   0    1.04    0.19
 -12  -2   0    1.11    0.20
 -12   2   0    1.10    0.18
 -13  -2   0    1.74    0.24
 -13   2   0    1.54    0.23
 -14  -2   0    0.34    0.18
 -14   2   0   -0.05    0.13
   0  -3   0   -0.04    0.04
  -1  -3   0   27.02    0.85
   1  -3   0   28.97    0.83
  -2  -3   0    5.29    0.23
  -2  -3   0    5.49    0.21
   2  -3   0    5.09    0.24
  -2   3   0    5.09    0.19
  -2   3   0    4.92    0.23
   2   3   0    5.21    0.21
  -3  -3   0  137.30    3.83
  -3  -3   0  136.46    3.87
  -3   3   0  134.33    3.92
  -3   3   0  131.19    3.78
   3   3   0  134.30    3.85
  -4  -3   0   45.42    1.42
  -4  -3   0   48.93    1.40
   4  -3   0   47.11    1.45
  -4   3   0   47.48    1.36
   4   3   0   47.12    1.39
   5  -3   0   12.94    0.49
  -5   3   0   12.44    0.40
  -5   3   0   12.25    0.48
   5   3   0   12.36    0.41
  -6  -3   0   12.03    0.48
   6  -3   0   11.87    0.49
  -6  -3   0   12.69    0.44
  -6   3   0   12.44    0.49
   6   3   0   12.24    0.42
  -6   3   0   12.40    0.41
  -7  -3   0    0.31    0.08
   7  -3   0    0.29    0.10
  -7  -3   0    0.43    0.11
  -7   3   0    0.30    0.10
   7   3   0    0.46    0.08
  -7   3   0    0.37    0.08
   8  -3   0   16.75    0.64
  -8  -3   0   15.67    0.57
  -8  -3   0   17.10    0.64
  -8   3   0   15.86    0.63
   9  -3   0   -0.04    0.09
  -9  -3   0    0.19    0.11
  -9   3   0    0.19    0.10
 -10  -3   0    0.08    0.12
  10  -3   0   -0.05    0.09
 -10   3   0   -0.05    0.08
 -11  -3   0    0.76    0.18
  11  -3   0    0.69    0.16
 -11   3   0    0.54    0.15
 -12  -3   0    0.04    0.13
  12  -3   0    0.08    0.13
 -12   3   0    0.39    0.15
  13  -3   0   -0.02    0.14
 -13  -3   0   -0.06    0.14
 -13   3   0   -0.06    0.12
   0  -4   0    5.11    0.22
   1  -4   0    2.21    0.13
  -1  -4   0    2.73    0.16
   2  -4   0   34.45    1.09
  -2  -4   0   33.93    1.07
   2   4   0   33.93    1.06
  -2   4   0   35.93    1.10
  -2   4   0   34.91    1.03
   3  -4   0   19.54    0.66
  -3  -4   0   18.66    0.64
   3   4   0   18.43    0.60
  -3   4   0   18.52    0.58
  -3   4   0   18.57    0.66
  -4  -4   0    2.67    0.19
   4   4   0    2.88    0.16
  -4   4   0    3.11    0.14
  -4   4   0    3.23    0.20
  -5  -4   0    1.34    0.12
   5  -4   0    0.92    0.13
  -5  -4   0    0.96    0.13
   5   4   0    1.48    0.12
  -5   4   0    1.31    0.09
  -6  -4   0    1.70    0.14
   6  -4   0    1.54    0.18
   6   4   0    1.74    0.14
  -6   4   0    1.52    0.11
   7  -4   0    2.28    0.23
  -7  -4   0    2.36    0.22
  -7  -4   0    2.13    0.17
  -7   4   0    2.19    0.21
   8  -4   0    1.16    0.18
  -8  -4   0    1.21    0.18
  -8   4   0    1.03    0.17
   9  -4   0    0.56    0.14
  -9  -4   0    0.97    0.17
  -9   4   0    1.03    0.18
 -10  -4   0    1.45    0.22
  10  -4   0    1.52    0.22
 -10   4   0    1.07    0.18
  11  -4   0    2.32    0.27
 -11  -4   0    2.22    0.27
 -11   4   0    1.74    0.23
 -12  -4   0    4.05    0.37
  12  -4   0    4.08    0.33
 -12   4   0    3.37    0.32
 -13  -4   0    0.39    0.19
  13  -4   0    0.02    0.15
 -13   4   0    0.09    0.14
   0  -5   0    0.04    0.06
  -1  -5   0   17.60    0.62
   1  -5   0   18.33    0.60
  -2  -5   0    4.40    0.24
   2   5   0    4.37    0.23
  -2   5   0    4.42    0.21
  -2   5   0    4.18    0.25
  -3  -5   0    2.06    0.15
  -3  -5   0    1.69    0.18
   3   5   0    1.92    0.16
  -3   5   0    1.85    0.18
  -3   5   0    1.89    0.13
   4  -5   0    3.47    0.25
  -4  -5   0    4.57    0.22
  -4  -5   0    4.95    0.27
   4   5   0    4.60    0.23
  -4   5   0    4.49    0.27
  -4   5   0    4.51    0.20
  -5  -5   0    1.33    0.13
  -5  -5   0    1.46    0.18
   5  -5   0    1.24    0.16
   5   5   0    1.85    0.15
  -5   5   0    1.55    0.18
  -6  -5   0    0.94    0.16
   6  -5   0    1.10    0.17
  -6   5   0    0.93    0.15
   7  -5   0    0.08    0.10
  -7  -5   0    0.00    0.08
  -7   5   0    0.03    0.09
  -8  -5   0    1.05    0.19
   8  -5   0    0.94    0.18
  -8   5   0    1.17    0.19
   9  -5   0    0.47    0.15
  -9  -5   0    0.42    0.14
  -9   5   0    0.75    0.16
  10  -5   0    1.25    0.21
 -10  -5   0    1.28    0.22
 -10   5   0    1.26    0.20
  11  -5   0    3.95    0.36
 -11  -5   0    3.84    0.36
 -11   5   0    4.33    0.34
  12  -5   0    0.23    0.16
 -12  -5   0   -0.08    0.15
 -12   5   0    0.02    0.14
   0  -6   0    0.43    0.11
  -1  -6   0   65.79    1.98
  -1   6   0   66.63    2.04
  -2  -6   0   29.35    0.98
  -2   6   0   29.71    1.01
  -2   6   0   28.62    0.93
   2   6   0   30.48    0.97
  -3  -6   0   18.89    0.69
   3   6   0   18.51    0.65
  -3   6   0   18.36    0.70
  -3   6   0   18.53    0.62
  -4  -6   0   17.90    0.70
  -4  -6   0   19.17    0.65
   4   6   0   19.15    0.65
  -4   6   0   18.89    0.72
  -5  -6   0    7.10    0.38
  -5   6   0    7.16    0.38
   6  -6   0    1.59    0.21
  -6  -6   0    1.65    0.21
  -6   6   0    1.79    0.22
  -7  -6   0    0.11    0.12
   7  -6   0    0.11    0.12
  -7   6   0    0.10    0.11
  -8  -6   0    0.18    0.14
   8  -6   0    0.39    0.15
  -8   6   0    0.21    0.13
   9  -6   0    1.70    0.24
  -9  -6   0    2.02    0.26
  -9   6   0    1.67    0.24
  10  -6   0    1.03    0.21
 -10  -6   0    1.02    0.22
 -10   6   0    0.69    0.19
 -11  -6   0    0.32    0.18
  11  -6   0    0.21    0.16
 -11   6   0    0.59    0.18
  12  -6   0    0.17    0.16
 -12  -6   0    0.33    0.19
 -12   6   0    0.25    0.16
   0  -7   0   -0.02    0.09
  -1  -7   0    5.83    0.32
  -1   7   0    6.12    0.33
  -1   7   0    5.66    0.30
  -2  -7   0   11.58    0.49
  -2   7   0   11.47    0.50
  -2   7   0    9.97    0.43
   2   7   0   11.58    0.47
  -3  -7   0    5.13    0.32
  -3   7   0    4.75    0.31
   3   7   0    4.76    0.28
  -4  -7   0    5.84    0.34
   4   7   0    5.36    0.29
  -4   7   0    5.82    0.35
  -5  -7   0    2.55    0.25
  -5   7   0    2.10    0.24
  -6  -7   0    0.77    0.17
  -6   7   0    1.10    0.19
  -7  -7   0    1.55    0.23
  -7   7   0    1.80    0.24
  -8  -7   0    2.20    0.27
  -8   7   0    2.49    0.28
  -9  -7   0    0.66    0.19
  -9   7   0    0.85    0.21
 -10  -7   0    1.45    0.26
 -10   7   0    1.17    0.23
 -11  -7   0    0.16    0.16
 -11   7   0    0.26    0.17
   0   8   0    1.67    0.20
  -1  -8   0    1.83    0.21
  -1   8   0    1.17    0.18
  -2  -8   0    1.64    0.20
  -2   8   0    1.34    0.20
   2   8   0    1.44    0.19
  -3  -8   0    0.51    0.15
  -3   8   0    0.41    0.14
  -4  -8   0    0.15    0.12
  -4   8   0    0.19    0.13
  -5  -8   0    0.68    0.17
  -5   8   0    0.59    0.16
  -6  -8   0    0.73    0.18
  -6   8   0    0.56    0.17
  -7  -8   0    2.63    0.30
  -7   8   0    3.54    0.34
  -8  -8   0    0.71    0.21
  -8   8   0    0.59    0.20
  -9  -8   0    0.10    0.16
  -9   8   0    0.14    0.17
   0   9   0    0.05    0.12
   1   9   0    1.59    0.21
  -1   9   0    0.91    0.18
  -2  -9   0    0.39    0.14
  -2   9   0    0.26    0.13
  -3  -9   0    0.40    0.15
  -3   9   0    0.24    0.14
  -4  -9   0    0.27    0.16
  -4   9   0    0.46    0.17
  -5  -9   0    1.46    0.24
  -5   9   0    1.06    0.22
  -6  -9   0    0.42    0.17
  -6   9   0    0.29    0.17
  -7  -9   0    2.56    0.31
  -7   9   0    2.34    0.30
  -8   9   0    0.29    0.19
   0  10   0    0.67    0.17
  -2  10   0    0.08    0.14
  -3  10   0    0.17    0.15
  -4 -10   0    0.05    0.15
  -4  10   0    0.07    0.15
  -5 -10   0    0.12    0.16
  -5  10   0    0.17    0.17
 -13   0   1    0.08    0.13
 -12   0   1    0.74    0.16
 -11   0   1    2.84    0.22
 -11   0   1    2.76    0.25
  11   0  -1    2.95    0.26
 -10   0   1    2.07    0.21
  10   0  -1    1.92    0.20
 -10   0   1    2.14    0.20
  -9   0   1    0.45    0.10
  -9   0   1    0.50    0.11
   9   0  -1    0.47    0.11
   8   0  -1    0.35    0.09
  -8   0   1    0.31    0.08
  -8   0   1    0.41    0.09
   7   0  -1    0.41    0.08
  -7   0   1    0.23    0.07
  -7   0   1    0.16    0.07
  -6   0   1    4.50    0.21
   6   0  -1    4.61    0.22
  -6   0   1    4.44    0.22
   5   0  -1    1.80    0.13
  -5   0   1    1.66    0.12
  -4   0   1  176.16    5.01
  -4   0   1  174.84    4.92
   4   0  -1  174.25    4.99
  -3   0   1  491.16   13.64
  -3   0   1  488.79   13.92
   3   0  -1  487.39   13.86
   2   0  -1  957.78   28.40
  -2   0   1  981.66   28.49
  -2   0   1 1000.00   27.88
   0   0  -1  368.64   11.03
   0   0   1  389.33   10.79
  -1   0  -1    1.20    0.06
  -2   0  -1    4.23    0.15
  -2   0  -1    4.11    0.16
   2   0   1    4.15    0.15
   3   0   1  219.99    6.14
  -3   0  -1  211.87    6.18
  -3   0  -1  218.69    6.05
   4   0   1   10.55    0.35
  -4   0  -1   10.62    0.35
  -5   0  -1   29.18    0.90
   5   0   1   29.06    0.89
  -5   0  -1   28.66    0.88
   6   0   1    1.04    0.11
  -6   0  -1    1.17    0.12
  -6   0  -1    1.08    0.11
  -7   0  -1    2.29    0.16
  -7   0  -1    2.21    0.17
   7   0   1    2.11    0.16
  -8   0  -1    0.29    0.10
   8   0   1    0.28    0.08
  -8   0  -1    0.25    0.09
   9   0   1    0.14    0.08
  -9   0  -1    0.37    0.10
  -9   0  -1    0.14    0.10
  10   0   1    2.90    0.22
 -10   0  -1    3.14    0.24
 -10   0  -1    3.21    0.24
 -11   0  -1    0.96    0.17
 -11   0  -1    0.78    0.16
 -12   0  -1    0.09    0.12
 -13   0  -1    0.15    0.14
 -14  -1   1    0.20    0.17
 -13  -1   1    0.23    0.16
 -13   1   1   -0.13    0.11
 -12  -1   1    0.94    0.18
  12  -1  -1    1.24    0.19
 -12   1   1    0.98    0.17
 -11  -1   1    3.40    0.26
  11  -1  -1    3.56    0.27
 -11   1   1    3.47    0.25
 -11   1   1    3.63    0.27
  10  -1  -1    2.16    0.22
 -10  -1   1    2.16    0.22
 -10  -1   1    1.93    0.18
 -10   1   1    2.18    0.20
  10   1  -1    2.14    0.20
 -10   1   1    2.08    0.20
   9  -1  -1    1.96    0.20
  -9  -1   1    2.07    0.17
  -9  -1   1    1.89    0.20
  -9   1   1    1.93    0.19
  -9   1   1    2.15    0.19
   9   1  -1    2.08    0.18
  -8  -1   1    0.55    0.10
  -8  -1   1    0.37    0.10
   8  -1  -1    0.39    0.11
  -8   1   1    0.38    0.09
  -8   1   1    0.45    0.10
   8   1  -1    0.39    0.09
  -7  -1   1    0.13    0.06
   7  -1  -1    0.18    0.08
  -7  -1   1    0.07    0.07
   7   1  -1    0.15    0.06
  -7   1   1    0.21    0.07
  -7   1   1    0.06    0.06
  -6  -1   1    2.10    0.15
   6  -1  -1    1.86    0.16
  -6   1   1    2.03    0.13
   6   1  -1    2.03    0.14
  -6   1   1    1.96    0.14
  -5  -1   1   10.40    0.38
   5  -1  -1   10.54    0.39
  -5  -1   1   10.67    0.36
  -5   1   1   11.10    0.37
   5   1  -1   10.42    0.37
  -5   1   1   10.99    0.39
   4  -1  -1   41.32    1.24
  -4  -1   1   41.41    1.20
  -4  -1   1   41.34    1.22
  -4   1   1   40.17    1.19
   4   1  -1   40.87    1.21
  -3  -1   1  138.43    3.93
  -3   1   1  137.11    3.86
   3   1  -1  136.36    3.92
  -3   1   1  138.57    3.95
  -2  -1   1   19.56    0.59
  -2  -1   1   19.59    0.56
  -2   1   1   18.95    0.58
   2   1  -1   19.69    0.59
  -1  -1   1  623.76   18.15
  -1   1   1  615.95   18.29
   1   1  -1  643.69   17.77
   0  -1   1   49.68    1.44
   0  -1  -1   52.40    1.45
   0  -1  -1   51.70    1.47
   0  -1  -1   52.66    1.48
   0   1  -1   49.76    1.47
  -1  -1  -1  131.29    3.79
  -1   1  -1  134.22    3.79
   2  -1   1    8.01    0.27
  -2  -1  -1    7.66    0.26
  -2  -1  -1    7.66    0.26
  -2   1  -1    7.66    0.22
   2   1   1    7.13    0.22
  -3  -1  -1   16.49    0.51
   3  -1   1   16.14    0.52
  -3  -1  -1   15.76    0.51
  -3   1  -1   16.23    0.48
   3   1   1   16.31    0.48
  -4  -1  -1    2.77    0.16
   4  -1   1    2.86    0.15
   4   1   1    2.88    0.12
  -4   1  -1    2.96    0.15
  -4   1  -1    3.08    0.12
  -5  -1  -1   23.71    0.75
  -5  -1  -1   24.88    0.76
   5  -1   1   24.07    0.76
  -5   1  -1   23.80    0.72
   5   1   1   23.91    0.73
  -5   1  -1   23.23    0.77
   6  -1   1    5.15    0.24
  -6  -1  -1    4.81    0.24
  -6  -1  -1    4.76    0.23
   6   1   1    4.87    0.21
  -6   1  -1    4.89    0.24
  -6   1  -1    4.72    0.21
   7  -1   1    6.95    0.32
  -7  -1  -1    7.40    0.32
  -7  -1  -1    7.08    0.32
   7   1   1    7.06    0.29
  -7   1  -1    7.51    0.32
  -7   1  -1    7.04    0.29
   8  -1   1    8.89    0.38
  -8  -1  -1    8.51    0.37
  -8  -1  -1    8.93    0.39
   8   1   1    8.83    0.35
  -8   1  -1    8.65    0.35
  -8   1  -1    8.71    0.38
  -9  -1  -1    8.96    0.39
   9  -1   1    8.93    0.40
  -9  -1  -1    9.05    0.41
  -9   1  -1    8.67    0.37
  -9   1  -1    8.72    0.40
 -10  -1  -1    4.95    0.31
 -10  -1  -1    5.26    0.30
  10  -1   1    5.20    0.30
 -10   1  -1    5.15    0.29
 -10   1  -1    5.19    0.32
 -11  -1  -1    1.47    0.20
 -11  -1  -1    1.90    0.21
  11  -1   1    1.43    0.19
 -11   1  -1    1.30    0.18
 -12  -1  -1    1.57    0.21
 -12  -1  -1    2.09    0.24
 -12   1  -1    1.93    0.23
 -13   1  -1    0.13    0.15
 -14   1  -1    0.62    0.19
 -14  -2   1    0.05    0.15
 -14   2   1   -0.22    0.12
  13  -2  -1   -0.13    0.11
 -13  -2   1    0.00    0.15
 -13   2   1    0.16    0.13
  12  -2  -1    0.09    0.12
 -12  -2   1    0.46    0.16
 -12   2   1    0.05    0.10
 -11  -2   1    1.50    0.22
  11  -2  -1    1.10    0.18
 -11   2   1    1.00    0.17
 -10  -2   1    3.19    0.26
  10  -2  -1    3.81    0.27
 -10   2   1    3.61    0.26
 -10   2   1    4.22    0.25
   9  -2  -1    3.62    0.26
  -9  -2   1    3.71    0.23
  -9  -2   1    4.07    0.27
   9   2  -1    4.05    0.23
  -9   2   1    3.68    0.25
  -9   2   1    3.86    0.22
  -8  -2   1    2.99    0.22
   8  -2  -1    2.75    0.24
  -8  -2   1    2.97    0.19
  -8   2   1    2.83    0.18
  -8   2   1    2.73    0.21
   8   2  -1    3.03    0.19
   7  -2  -1    9.63    0.42
  -7  -2   1   10.04    0.41
  -7  -2   1    9.59    0.36
  -7   2   1   10.24    0.42
  -7   2   1    9.90    0.37
   7   2  -1   10.03    0.38
  -6  -2   1    3.06    0.16
  -6  -2   1    3.85    0.21
   6  -2  -1    3.77    0.22
  -6   2   1    3.57    0.18
  -6   2   1    3.62    0.21
   6   2  -1    3.53    0.18
  -5  -2   1    7.83    0.32
   5  -2  -1    7.43    0.33
  -5  -2   1    8.25    0.28
  -5   2   1    7.76    0.33
   5   2  -1    8.20    0.30
  -5   2   1    8.22    0.29
  -4  -2   1   76.21    2.16
   4  -2  -1   75.72    2.22
  -4   2   1   75.13    2.22
  -4   2   1   73.40    2.14
   4   2  -1   74.98    2.17
  -3  -2   1   58.22    1.63
  -3   2   1   55.87    1.62
   3   2  -1   55.96    1.65
  -2  -2   1   28.98    0.85
  -2  -2   1   28.17    0.83
   2  -2  -1   28.72    0.87
   2   2  -1   27.91    0.85
  -2   2   1   28.84    0.84
  -1  -2   1    8.19    0.27
   1  -2  -1    7.59    0.28
   1   2  -1    8.19    0.28
  -1   2   1    7.83    0.27
   0  -2  -1  290.84    7.97
   0  -2   1  280.14    7.83
   0  -2  -1  278.83    8.02
   0  -2  -1  278.97    7.85
   0   2  -1  279.91    8.01
  -1  -2  -1  131.96    3.72
  -1  -2  -1  132.39    3.78
   1  -2   1  133.77    3.67
  -1   2  -1  129.55    3.78
  -2  -2  -1   68.32    2.01
   2  -2   1   70.38    2.03
  -2   2  -1   70.07    1.94
  -2   2  -1   68.84    2.03
   2   2   1   69.33    1.98
  -3  -2  -1   70.67    2.16
  -3  -2  -1   77.61    2.19
   3  -2   1   74.55    2.20
   3   2   1   76.68    2.14
  -3   2  -1   76.37    2.10
  -4  -2  -1   32.45    0.97
   4  -2   1   33.04    0.98
  -4   2  -1   32.11    0.90
   4   2   1   32.09    0.91
  -4   2  -1   26.11    0.97
   5  -2   1   16.62    0.58
  -5  -2  -1   17.33    0.58
  -5  -2  -1   16.60    0.56
  -5   2  -1   16.81    0.51
  -5   2  -1   16.88    0.59
   5   2   1   16.74    0.52
   6  -2   1    1.27    0.14
  -6  -2  -1    1.17    0.12
  -6  -2  -1    1.45    0.15
   6   2   1    1.21    0.10
  -6   2  -1    1.22    0.13
  -6   2  -1    1.18    0.09
  -7  -2  -1    8.23    0.35
   7  -2   1    8.07    0.36
  -7  -2  -1    7.95    0.36
  -7   2  -1    7.81    0.36
   7   2   1    8.19    0.30
  -7   2  -1    7.79    0.30
   8  -2   1   10.98    0.47
  -8  -2  -1   11.13    0.47
  -8  -2  -1   12.21    0.46
  -8   2  -1   11.39    0.47
  -8   2  -1   11.19    0.41
  -9  -2  -1    4.67    0.29
  -9  -2  -1    4.42    0.27
   9  -2   1    4.74    0.29
  -9   2  -1    4.81    0.29
  10  -2   1    2.66    0.24
 -10  -2  -1    2.37    0.22
 -10  -2  -1    2.34    0.23
 -10   2  -1    2.07    0.22
  11  -2   1    2.43    0.24
 -11  -2  -1    2.09    0.25
 -11  -2  -1    2.39    0.23
 -11   2  -1    2.23    0.24
 -12  -2  -1    1.53    0.22
 -12   2  -1    1.73    0.23
 -13  -2  -1    3.63    0.34
 -13   2  -1    3.08    0.31
 -14   2  -1   -0.19    0.14
 -14  -3   1    0.24    0.17
 -14   3   1    0.07    0.15
  13  -3  -1    0.16    0.13
 -13  -3   1    0.10    0.15
 -13   3   1    0.08    0.12
 -12  -3   1   -0.14    0.12
  12  -3  -1    0.11    0.13
 -12   3   1    0.06    0.12
 -11  -3   1    0.05    0.11
  11  -3  -1    0.14    0.12
 -11   3   1    0.01    0.10
  10  -3  -1    0.96    0.18
 -10  -3   1    1.19    0.19
 -10   3   1    0.69    0.14
  -9  -3   1    0.13    0.11
   9  -3  -1    0.11    0.10
  -9   3   1    0.20    0.08
  -9   3   1    0.20    0.10
   8  -3  -1    0.43    0.12
  -8  -3   1    0.87    0.15
  -8   3   1    0.43    0.09
   8   3  -1    0.57    0.10
  -8   3   1    0.40    0.11
  -7  -3   1    2.61    0.21
  -7  -3   1    2.24    0.15
   7  -3  -1    2.66    0.21
  -7   3   1    2.82    0.16
  -7   3   1    2.60    0.20
   7   3  -1    2.29    0.17
   6  -3  -1    7.61    0.36
  -6  -3   1    7.33    0.28
  -6   3   1    7.59    0.29
   6   3  -1    7.97    0.30
  -6   3   1    7.44    0.35
  -5  -3   1    4.57    0.24
   5  -3  -1    4.33    0.25
  -5  -3   1    4.84    0.19
   5   3  -1    4.48    0.21
  -5   3   1    4.70    0.20
  -5   3   1    4.54    0.24
  -4  -3   1    7.56    0.27
  -4  -3   1    7.26    0.32
   4   3  -1    7.35    0.29
  -4   3   1    8.31    0.29
  -4   3   1    8.00    0.34
   3  -3  -1  133.33    3.80
  -3  -3   1  131.67    3.75
  -3  -3   1  132.33    3.73
  -3   3   1  129.48    3.69
   3   3  -1  128.06    3.75
  -2  -3   1   45.82    1.34
   2  -3  -1   46.29    1.39
   2   3  -1   45.74    1.36
  -2   3   1   45.86    1.34
  -1  -3   1   67.46    1.96
  -1   3   1   68.86    1.96
   0  -3  -1   44.90    1.28
   0  -3  -1   38.68    1.26
   0  -3   1   44.81    1.25
   0   3  -1   43.71    1.28
   1  -3   1   92.39    2.39
  -1  -3  -1   71.61    2.46
  -1   3  -1   90.50    2.48
  -2  -3  -1   49.07    1.49
  -2   3  -1   50.80    1.43
  -2   3  -1   51.19    1.51
  -3  -3  -1   58.56    1.77
   3  -3   1   60.96    1.80
  -3   3  -1   61.31    1.80
   3   3   1   58.43    1.73
  -3   3  -1   60.57    1.69
  -4  -3  -1   20.16    0.64
   4  -3   1   19.26    0.67
  -4   3  -1   19.73    0.58
  -4   3  -1   19.62    0.67
   4   3   1   19.68    0.60
  -5  -3  -1   20.67    0.68
  -5  -3  -1   20.54    0.71
   5  -3   1   21.36    0.72
   5   3   1   20.27    0.63
  -5   3  -1   20.60    0.61
   6  -3   1    1.85    0.18
  -6  -3  -1    2.01    0.19
  -6  -3  -1    2.11    0.17
   6   3   1    2.13    0.12
  -6   3  -1    1.82    0.11
  -7  -3  -1    0.68    0.13
  -7  -3  -1    0.80    0.12
   7  -3   1    0.65    0.13
  -7   3  -1    0.65    0.12
  -8  -3  -1    5.67    0.33
  -8  -3  -1    6.12    0.30
   8  -3   1    5.65    0.32
  -8   3  -1    5.31    0.31
  -9  -3  -1    5.84    0.34
   9  -3   1    5.29    0.33
  -9  -3  -1    5.91    0.31
  -9   3  -1    6.34    0.34
 -10  -3  -1    0.94    0.18
  10  -3   1    0.95    0.17
 -10   3  -1    0.80    0.16
 -11  -3  -1    0.68    0.18
  11  -3   1    0.64    0.16
 -11   3  -1    0.77    0.17
  12  -3   1    0.38    0.15
 -12  -3  -1    0.42    0.16
 -12   3  -1    0.25    0.14
 -13  -3  -1    0.35    0.18
 -13   3  -1    0.80    0.20
 -13  -4   1    0.30    0.17
  13  -4  -1    0.04    0.15
 -13   4   1    0.03    0.14
  12  -4  -1    2.30    0.28
 -12  -4   1    2.29    0.29
 -12   4   1    1.35    0.22
 -11  -4   1   -0.03    0.12
  11  -4  -1    0.07    0.12
 -11   4   1   -0.03    0.10
 -10  -4   1    0.34    0.14
  10  -4  -1    0.26    0.13
 -10   4   1    0.22    0.13
   9  -4  -1    0.40    0.13
  -9  -4   1    0.62    0.15
  -9   4   1    0.56    0.15
   8  -4  -1    4.12    0.30
  -8  -4   1    3.95    0.29
  -8   4   1    5.20    0.31
   7  -4  -1    3.13    0.26
  -7  -4   1    3.25    0.25
  -7   4   1    3.22    0.24
  -7   4   1    3.55    0.19
   7   4  -1    3.34    0.20
   6  -4  -1    4.07    0.27
  -6  -4   1    3.75    0.26
  -6   4   1    5.15    0.22
   6   4  -1    4.97    0.24
  -6   4   1    5.69    0.30
  -5  -4   1    2.33    0.14
  -5  -4   1    2.54    0.19
   5   4  -1    2.54    0.18
  -5   4   1    2.44    0.14
  -4  -4   1   10.19    0.34
   4  -4  -1    9.86    0.41
  -4  -4   1    9.53    0.39
  -4   4   1    9.86    0.35
  -4   4   1    7.59    0.38
   4   4  -1   10.21    0.37
   3  -4  -1   17.54    0.63
  -3  -4   1   17.94    0.57
  -3  -4   1   17.85    0.61
  -3   4   1   18.54    0.64
   3   4  -1   18.33    0.60
  -3   4   1   17.54    0.58
   2  -4  -1   12.68    0.46
  -2  -4   1   12.43    0.44
  -2   4   1   12.00    0.42
   2   4  -1   11.97    0.44
   1  -4  -1   10.53    0.40
  -1  -4   1   10.58    0.38
  -1   4   1   11.00    0.39
   0  -4  -1   11.39    0.41
   0   4  -1   11.16    0.40
  -1  -4  -1   54.10    1.67
   1  -4   1   56.95    1.61
  -1  -4  -1   55.36    1.65
  -1   4  -1   56.09    1.68
  -2  -4  -1   15.98    0.56
  -2  -4  -1   15.84    0.54
  -2   4  -1   15.92    0.56
  -2   4  -1   15.85    0.50
  -3  -4  -1    5.59    0.25
  -3  -4  -1    5.93    0.28
  -3   4  -1    5.72    0.27
  -3   4  -1    5.77    0.20
   3   4   1    5.64    0.23
  -4  -4  -1   18.02    0.63
  -4  -4  -1   18.18    0.60
   4  -4   1   17.63    0.64
  -4   4  -1   17.62    0.53
  -4   4  -1   17.39    0.63
   4   4   1   16.91    0.56
   5  -4   1    9.68    0.42
  -5  -4  -1    9.63    0.37
  -5   4  -1    9.61    0.30
   5   4   1    9.43    0.32
  -5   4  -1    7.17    0.37
   6  -4   1   20.33    0.76
  -6  -4  -1   21.19    0.70
  -7  -4  -1    1.29    0.14
  -7  -4  -1    1.18    0.18
   7  -4   1    1.20    0.17
  -7   4  -1    1.24    0.16
   8  -4   1   10.28    0.48
  -8  -4  -1   10.47    0.42
  -8  -4  -1   10.53    0.48
  -8   4  -1    9.54    0.46
  -9  -4  -1    2.34    0.26
   9  -4   1    2.86    0.27
  -9   4  -1    2.35    0.25
 -10  -4  -1    2.80    0.29
  10  -4   1    3.01    0.29
 -10   4  -1    3.14    0.26
  11  -4   1    0.71    0.17
 -11  -4  -1    0.43    0.16
 -11   4  -1    0.72    0.17
  12  -4   1    0.02    0.13
 -12  -4  -1    0.27    0.17
 -12   4  -1    0.50    0.17
 -13  -4  -1    0.24    0.17
  13  -4   1    0.08    0.14
 -13   4  -1   -0.03    0.14
  12  -5  -1    0.10    0.15
 -12  -5   1    0.17    0.16
 -12   5   1   -0.14    0.11
 -11  -5   1    1.60    0.25
  11  -5  -1    1.81    0.26
 -11   5   1    1.88    0.25
  10  -5  -1    0.24    0.14
 -10  -5   1    0.24    0.14
 -10   5   1    0.53    0.16
  -9  -5   1    0.57    0.16
   9  -5  -1    0.51    0.16
  -9   5   1    0.60    0.16
   8  -5  -1    0.16    0.12
  -8  -5   1    0.17    0.11
  -8   5   1    0.16    0.11
  -7  -5   1    1.84    0.22
   7  -5  -1    1.71    0.21
  -7   5   1    2.14    0.23
   6  -5  -1    0.51    0.13
  -6  -5   1    0.69    0.14
   6   5  -1    0.65    0.11
  -6   5   1    0.64    0.14
   5  -5  -1    0.74    0.14
  -5  -5   1    0.70    0.14
  -5   5   1    0.87    0.10
   5   5  -1    0.91    0.12
  -5   5   1    0.51    0.12
  -4  -5   1    1.76    0.18
   4  -5  -1    1.92    0.20
   4   5  -1    1.80    0.16
  -4   5   1    1.88    0.20
  -4   5   1    1.97    0.14
   3  -5  -1    8.13    0.38
  -3  -5   1    8.51    0.37
   3   5  -1    8.52    0.35
  -3   5   1    8.38    0.38
  -3   5   1    8.58    0.34
  -2  -5   1    2.44    0.17
   2  -5  -1    2.30    0.19
  -2   5   1    2.26    0.16
   2   5  -1    2.02    0.17
  -1  -5   1   31.86    1.00
  -1   5   1   31.96    1.00
   0  -5   1    3.07    0.18
   0  -5  -1    2.87    0.19
   0   5  -1    3.88    0.20
  -1  -5  -1    3.83    0.22
  -1  -5  -1    4.05    0.22
  -1   5  -1    4.22    0.22
  -2  -5  -1    0.02    0.06
  -2  -5  -1    0.15    0.08
  -2   5  -1    0.05    0.06
  -2   5  -1    0.07    0.06
  -3  -5  -1    2.09    0.19
  -3  -5  -1    2.08    0.16
   3   5   1    2.24    0.16
  -3   5  -1    2.15    0.17
  -3   5  -1    1.79    0.12
  -4  -5  -1    1.88    0.16
  -4  -5  -1    1.76    0.19
   4   5   1    1.99    0.14
  -4   5  -1    1.78    0.18
  -5  -5  -1    1.08    0.13
  -5  -5  -1    1.54    0.18
  -5   5  -1    0.90    0.15
  -6  -5  -1    1.73    0.20
  -6  -5  -1    1.67    0.16
   6  -5   1    1.84    0.21
  -6   5  -1    1.43    0.18
   7  -5   1    1.37    0.19
  -7  -5  -1    1.01    0.17
  -7   5  -1    1.21    0.18
  -8  -5  -1    3.07    0.29
   8  -5   1    2.94    0.28
  -8   5  -1    2.88    0.27
   9  -5   1    1.74    0.23
  -9  -5  -1    1.68    0.23
  -9   5  -1    1.65    0.21
  10  -5   1    1.86    0.24
 -10  -5  -1    1.73    0.25
 -10   5  -1    1.85    0.24
  11  -5   1    3.99    0.34
 -11  -5  -1    4.85    0.37
 -11   5  -1    4.27    0.34
  12  -5   1    1.13    0.23
 -12  -5  -1    1.10    0.23
 -12   5  -1    1.42    0.23
 -12  -6   1    0.16    0.18
  12  -6  -1    0.32    0.17
 -12   6   1    0.08    0.15
 -11  -6   1    0.17    0.17
  11  -6  -1    0.01    0.13
 -11   6   1    0.37    0.17
 -10  -6   1    0.51    0.17
  10  -6  -1    0.62    0.17
 -10   6   1    0.51    0.17
   9  -6  -1    1.40    0.23
  -9  -6   1    1.49    0.23
  -9   6   1    1.24    0.22
  -8  -6   1    3.14    0.30
   8  -6  -1    2.73    0.29
  -8   6   1    3.02    0.29
  -7  -6   1    2.01    0.24
   7  -6  -1    2.50    0.26
  -7   6   1    2.11    0.24
   6  -6  -1    3.11    0.28
  -6  -6   1    2.90    0.27
  -6   6   1    3.15    0.26
  -5  -6   1    9.80    0.46
   5  -6  -1    9.75    0.48
   5   6  -1    9.89    0.42
  -5   6   1   10.29    0.48
   4  -6  -1   15.85    0.63
  -4  -6   1   14.94    0.60
  -4   6   1   15.51    0.54
   4   6  -1   14.92    0.57
  -4   6   1   16.02    0.64
  -3  -6   1   32.39    1.06
   3   6  -1   32.30    1.04
  -3   6   1   32.91    1.10
  -3   6   1   30.66    1.01
  -2  -6   1    5.39    0.29
  -2   6   1    5.17    0.27
   2   6  -1    5.04    0.29
  -1  -6   1    3.31    0.22
  -1   6   1    3.14    0.22
   0  -6   1   13.95    0.50
   0  -6  -1   12.87    0.52
   0   6  -1   13.82    0.52
  -1  -6  -1   43.22    1.38
   1  -6   1   44.54    1.34
  -1   6  -1   44.63    1.41
  -2  -6  -1    4.79    0.28
  -2  -6  -1    4.98    0.27
  -2   6  -1    4.81    0.24
  -2   6  -1    4.86    0.28
  -3  -6  -1    4.40    0.28
  -3  -6  -1    4.58    0.25
   3   6   1    4.49    0.25
  -3   6  -1    4.25    0.27
  -4  -6  -1    0.81    0.15
  -4  -6  -1    1.02    0.13
   4   6   1    0.95    0.12
  -4   6  -1    0.88    0.15
  -5  -6  -1    1.44    0.16
  -5  -6  -1    1.24    0.18
  -5   6  -1    0.97    0.16
  -6  -6  -1    2.08    0.23
  -6   6  -1    2.26    0.24
  -7  -6  -1    0.78    0.17
  -7   6  -1    0.61    0.15
  -8  -6  -1   -0.05    0.11
  -8   6  -1    0.12    0.12
  -9  -6  -1    0.80    0.19
  -9   6  -1    1.05    0.19
 -10  -6  -1    0.52    0.18
 -10   6  -1    0.07    0.14
 -11  -6  -1   -0.12    0.14
 -11   6  -1    0.01    0.14
  11  -7  -1    0.59    0.20
 -11  -7   1    0.26    0.19
 -11   7   1    0.15    0.18
 -10  -7   1    0.31    0.18
  10  -7  -1    0.84    0.22
 -10   7   1    0.60    0.20
  -9  -7   1    0.05    0.14
   9  -7  -1    0.13    0.15
  -9   7   1    0.02    0.14
   8  -7  -1    2.08    0.27
  -8  -7   1    2.05    0.26
  -8   7   1    1.54    0.24
   7  -7  -1    1.50    0.23
  -7  -7   1    1.25    0.21
  -7   7   1    1.25    0.21
  -6  -7   1    1.59    0.22
  -6   7   1    1.64    0.22
  -5  -7   1    0.44    0.14
  -5   7   1    0.25    0.13
  -4  -7   1    2.59    0.25
  -4   7   1    2.65    0.26
   4   7  -1    3.15    0.24
  -3  -7   1    3.03    0.24
  -3   7   1    3.16    0.22
   3   7  -1    3.37    0.24
  -3   7   1    3.39    0.27
  -2  -7   1   12.34    0.50
  -2   7   1   11.59    0.47
   2   7  -1   11.85    0.50
  -2   7   1   11.31    0.52
  -1  -7   1    3.84    0.25
   1   7  -1    3.75    0.25
  -1   7   1    4.05    0.26
   0  -7  -1   21.50    0.76
   0  -7   1   20.94    0.73
   0   7  -1   21.01    0.76
  -1  -7  -1   20.26    0.74
  -1   7  -1   20.32    0.75
  -2  -7  -1    2.66    0.25
   2   7   1    2.60    0.21
  -2   7  -1    2.26    0.23
  -3  -7  -1    0.47    0.13
   3   7   1    0.38    0.11
  -3   7  -1    0.60    0.14
  -4  -7  -1    6.70    0.33
  -4  -7  -1    5.80    0.36
  -4   7  -1    6.29    0.36
  -5  -7  -1    5.10    0.33
  -5   7  -1    4.42    0.31
  -6  -7  -1    2.30    0.26
  -6   7  -1    1.78    0.23
  -7  -7  -1    0.17    0.13
  -7   7  -1    0.31    0.15
  -8  -7  -1   -0.20    0.11
  -8   7  -1    0.34    0.15
  -9  -7  -1    3.11    0.33
  -9   7  -1    2.45    0.29
 -10  -7  -1    1.49    0.26
 -10   7  -1    1.18    0.23
  -9  -8   1    1.22    0.24
  -9   8   1    1.04    0.23
  -8  -8   1    0.04    0.14
  -8   8   1    0.27    0.16
  -7  -8   1    3.01    0.32
  -7   8   1    2.95    0.32
  -6  -8   1    0.57    0.17
  -6   8   1    0.60    0.18
  -5  -8   1    0.44    0.14
  -5   8   1    0.12    0.13
  -4  -8   1    3.05    0.28
  -4   8   1    2.75    0.28
  -3  -8   1    2.75    0.27
  -3   8   1    2.99    0.30
   3   8  -1    3.28    0.26
  -2  -8   1    0.54    0.15
  -2   8   1    0.56    0.15
   2   8  -1    0.25    0.12
  -1  -8   1    0.15    0.11
   1   8  -1    0.20    0.12
  -1   8   1    0.04    0.11
  -1   8   1    0.32    0.12
   1   8  -1    0.12    0.10
   0   8   1    1.15    0.18
   0   8  -1    1.20    0.18
  -1  -8  -1    1.79    0.21
  -1   8  -1    1.62    0.20
  -2  -8  -1    0.13    0.13
  -2   8  -1   -0.01    0.10
   2   8   1    0.23    0.10
  -3  -8  -1    0.21    0.13
  -3   8  -1    0.24    0.12
  -4  -8  -1    2.29    0.26
  -4   8  -1    2.36    0.25
  -5  -8  -1    4.81    0.34
  -5   8  -1    4.76    0.33
  -6  -8  -1    0.36    0.15
  -6   8  -1    0.21    0.15
  -7  -8  -1    1.18    0.23
  -7   8  -1    1.29    0.23
  -8  -8  -1    0.07    0.15
  -8   8  -1    0.23    0.16
  -9  -8  -1    1.93    0.28
  -9   8  -1    1.50    0.26
  -8  -9   1    0.22    0.18
  -8   9   1    0.07    0.16
  -7  -9   1    0.73    0.21
  -7   9   1    0.41    0.19
  -6  -9   1    0.36    0.17
  -6   9   1    0.64    0.19
  -5  -9   1    1.71    0.25
  -5   9   1    1.51    0.24
  -4  -9   1    0.39    0.16
  -4   9   1    0.67    0.18
  -3  -9   1    0.61    0.17
  -3   9   1    0.45    0.16
  -2   9   1    1.17    0.21
   2   9  -1    1.41    0.20
   1   9  -1    2.15    0.24
  -1   9   1    1.75    0.23
   0   9   1    0.12    0.13
  -1   9  -1    0.77    0.16
  -2  -9  -1    0.65    0.18
  -2   9  -1    0.64    0.17
  -3  -9  -1    1.45    0.23
  -3   9  -1    1.73    0.24
  -4  -9  -1    0.82    0.20
  -4   9  -1    1.33    0.21
  -5  -9  -1    3.16    0.33
  -5   9  -1    3.47    0.33
  -6  -9  -1    0.27    0.17
  -6   9  -1   -0.08    0.14
  -7  -9  -1    2.22    0.30
  -7   9  -1    2.60    0.31
  -5 -10   1    0.51    0.19
  -5  10   1    0.30    0.17
  -4  10   1    0.12    0.16
  -3  10   1    0.39    0.17
  -2  10   1    0.81    0.20
  -1  10   1    0.03    0.15
   1  10  -1    0.32    0.15
   0  10  -1    0.51    0.17
  -3 -10  -1    0.43    0.17
  -3  10  -1    0.42    0.17
  -4 -10  -1    0.78    0.21
  -4  10  -1    0.71    0.20
  -5 -10  -1   -0.10    0.16
  -5  10  -1    0.19    0.15
 -13   0   2    0.61    0.17
 -12   0   2    1.41    0.20
  12   0  -2    1.51    0.20
  11   0  -2    0.11    0.10
 -11   0   2   -0.07    0.10
 -11   0   2    0.07    0.09
  10   0  -2    0.36    0.12
 -10   0   2    0.11    0.09
 -10   0   2    0.34    0.10
  -9   0   2    0.38    0.09
   9   0  -2    0.34    0.10
  -9   0   2    0.24    0.10
  -8   0   2    9.56    0.38
  -8   0   2    9.12    0.39
   8   0  -2    9.98    0.41
  -7   0   2   18.68    0.62
   7   0  -2   18.75    0.65
  -7   0   2   18.68    0.64
   6   0  -2   50.93    1.53
  -6   0   2   53.10    1.52
  -6   0   2   48.26    1.51
  -5   0   2   12.39    0.42
   5   0  -2   12.40    0.44
  -5   0   2   12.27    0.43
   4   0  -2    0.16    0.05
  -4   0   2    0.17    0.05
  -4   0   2    0.23    0.06
  -3   0   2  299.24    8.36
  -3   0   2  292.46    8.20
   3   0  -2  289.83    8.34
  -1   0   2  131.99    3.67
   1   0  -2  132.41    3.73
   1   0  -2  128.36    3.72
   0   0   2  220.55    6.13
   0   0  -2  216.30    6.20
   0   0  -2  220.14    6.24
   1   0   2   38.80    1.09
  -1   0  -2   37.10    1.12
  -1   0  -2   38.13    1.10
  -2   0  -2   11.72    0.38
  -3   0  -2   16.06    0.49
   3   0   2   15.45    0.48
   4   0   2    0.06    0.04
  -4   0  -2    0.05    0.05
  -4   0  -2    0.06    0.04
   5   0   2    0.47    0.06
  -5   0  -2    0.45    0.08
  -5   0  -2    0.48    0.07
   6   0   2    4.41    0.21
  -6   0  -2    4.50    0.24
  -6   0  -2    4.58    0.21
  -7   0  -2    3.68    0.20
  -7   0  -2    3.53    0.22
   7   0   2    3.61    0.19
  -8   0  -2    1.24    0.15
  -8   0  -2    0.98    0.13
   8   0   2    1.05    0.13
   9   0   2    6.44    0.31
  -9   0  -2    6.67    0.32
  -9   0  -2    6.86    0.35
 -10   0  -2    3.92    0.26
 -10   0  -2    3.77    0.26
 -11   0  -2    0.18    0.12
 -12   0  -2   -0.21    0.11
 -13   0  -2    0.31    0.15
 -14  -1   2    0.22    0.17
  13  -1  -2    0.16    0.13
 -13  -1   2    0.30    0.15
  12  -1  -2    0.48    0.15
 -12  -1   2    0.85    0.18
 -12   1   2    0.69    0.15
 -12   1   2    0.72    0.15
  11  -1  -2    2.63    0.26
 -11  -1   2    2.65    0.25
  11   1  -2    2.90    0.25
 -11   1   2    2.71    0.22
 -11   1   2    2.87    0.23
  10  -1  -2    0.90    0.16
 -10  -1   2    0.94    0.16
 -10   1   2    1.15    0.16
 -10   1   2    1.04    0.15
  10   1  -2    0.78    0.14
   9  -1  -2    0.80    0.15
  -9  -1   2    1.19    0.16
  -9  -1   2    1.12    0.13
   9   1  -2    0.89    0.13
  -9   1   2    0.99    0.14
  -9   1   2    1.05    0.14
   8  -1  -2    1.45    0.17
  -8  -1   2    1.71    0.14
  -8  -1   2    1.77    0.18
  -8   1   2    1.44    0.15
   8   1  -2    2.12    0.18
  -8   1   2    1.67    0.16
  -7  -1   2    4.06    0.19
  -7  -1   2    4.27    0.23
   7  -1  -2    4.61    0.25
  -7   1   2    4.04    0.22
   7   1  -2    4.49    0.23
  -7   1   2    4.30    0.22
  -6  -1   2   21.00    0.65
   6  -1  -2   20.08    0.70
  -6  -1   2   21.67    0.70
  -6   1   2   20.92    0.68
  -6   1   2   20.39    0.69
   6   1  -2   21.27    0.68
  -5  -1   2   12.67    0.44
  -5  -1   2   12.68    0.40
   5  -1  -2   12.63    0.45
   5   1  -2   12.46    0.43
  -5   1   2   12.03    0.43
  -5   1   2   12.34    0.44
  -4  -1   2    2.62    0.16
   4  -1  -2    3.24    0.18
  -4  -1   2    3.70    0.13
  -4   1   2    3.42    0.16
   4   1  -2    3.72    0.17
   2  -1  -2    7.73    0.27
  -2  -1   2    7.90    0.27
  -2   1   2    7.70    0.27
   2   1  -2    7.55    0.27
   1  -1  -2   13.30    0.43
  -1  -1   2   13.85    0.41
   1  -1  -2   12.74    0.42
   1   1  -2   13.67    0.39
   0  -1   2   50.37    1.41
   0  -1  -2   50.43    1.43
   0   1  -2   49.74    1.45
   0   1  -2   49.21    1.44
   0   1   2   49.76    1.43
  -1  -1  -2   68.34    1.99
   1  -1   2   69.01    1.91
  -1  -1  -2   69.02    1.95
  -1  -1  -2   68.18    1.94
  -1   1  -2   68.11    1.98
  -2  -1  -2   48.32    1.37
  -2  -1  -2   46.61    1.40
  -2   1  -2   47.13    1.39
  -3  -1  -2   26.60    0.81
  -3   1  -2   26.21    0.76
  -4  -1  -2   57.30    1.74
   4  -1   2   58.04    1.72
  -4  -1  -2   60.03    1.71
  -4   1  -2   58.53    1.74
   4   1   2   59.05    1.68
  -4   1  -2   58.48    1.67
  -5  -1  -2   83.94    2.46
   5  -1   2   83.11    2.44
  -5  -1  -2   86.28    2.42
  -5   1  -2   82.57    2.38
  -5   1  -2   82.89    2.47
   5   1   2   83.57    2.40
  -6  -1  -2   37.07    1.15
   6  -1   2   37.51    1.14
  -6  -1  -2   37.29    1.14
  -6   1  -2   36.42    1.16
   6   1   2   36.43    1.10
  -6   1  -2   36.80    1.10
   7  -1   2   11.85    0.46
  -7  -1  -2   13.00    0.48
  -7  -1  -2   12.45    0.47
  -7   1  -2   13.06    0.49
  -7   1  -2   12.18    0.43
   7   1   2   12.16    0.43
  -8  -1  -2    3.24    0.22
  -8  -1  -2    3.51    0.23
   8  -1   2    2.89    0.21
  -8   1  -2    3.58    0.24
  -8   1  -2    4.04    0.21
   9  -1   2    4.24    0.25
  -9  -1  -2    3.38    0.24
  -9  -1  -2    3.96    0.26
  -9   1  -2    3.77    0.22
  -9   1  -2    3.95    0.26
 -10  -1  -2    6.75    0.37
  10  -1   2    7.19    0.36
 -10  -1  -2    7.29    0.37
 -10   1  -2    6.86    0.37
 -11  -1  -2    1.08    0.19
 -11  -1  -2    1.45    0.20
 -11   1  -2    1.24    0.19
 -12  -1  -2    1.42    0.21
 -12  -1  -2    1.56    0.22
 -12   1  -2    1.46    0.22
 -13   1  -2    0.06    0.14
 -14   1  -2    0.23    0.18
 -14  -2   2    0.14    0.16
  14  -2  -2    0.29    0.16
  13  -2  -2    0.19    0.13
 -13  -2   2    0.01    0.13
 -13   2   2   -0.17    0.10
  12  -2  -2    0.46    0.15
 -12  -2   2    0.32    0.15
 -12   2   2    0.43    0.14
 -11  -2   2    0.27    0.13
  11  -2  -2    0.36    0.14
 -11   2   2    0.55    0.14
 -11   2   2    0.55    0.13
  10  -2  -2    2.27    0.24
 -10  -2   2    1.77    0.22
  10   2  -2    2.24    0.20
 -10   2   2    1.92    0.20
 -10   2   2    2.22    0.20
  -9  -2   2    1.04    0.16
   9  -2  -2    1.18    0.17
  -9   2   2    1.14    0.16
  -9   2   2    1.20    0.15
   9   2  -2    1.55    0.16
  -8  -2   2    0.30    0.08
  -8  -2   2    0.40    0.11
   8  -2  -2    0.50    0.12
  -8   2   2    0.33    0.10
  -8   2   2    0.17    0.08
   8   2  -2    0.20    0.08
  -7  -2   2    4.35    0.25
   7  -2  -2    4.12    0.26
  -7   2   2    4.36    0.22
  -7   2   2    4.73    0.25
   7   2  -2    4.53    0.24
   6  -2  -2    6.91    0.32
  -6  -2   2    6.67    0.25
  -6  -2   2    6.70    0.30
   6   2  -2    6.52    0.28
  -6   2   2    6.94    0.28
  -6   2   2    6.74    0.30
   5  -2  -2    1.02    0.12
  -5  -2   2    1.00    0.08
  -5   2   2    0.96    0.10
  -5   2   2    0.91    0.11
   5   2  -2    1.15    0.11
  -4  -2   2    7.25    0.23
  -4  -2   2    7.34    0.29
  -4   2   2    6.75    0.27
  -4   2   2    6.90    0.30
   4   2  -2    7.45    0.28
  -3  -2   2   13.03    0.48
   3   2  -2   16.03    0.50
  -3   2   2   15.95    0.49
  -2  -2   2   99.49    2.72
   2  -2  -2   90.16    2.77
  -2   2   2   96.28    2.72
   2   2  -2   97.21    2.76
   1  -2  -2    1.06    0.09
  -1  -2   2    1.19    0.08
   1   2  -2    1.12    0.06
   1   2  -2    1.01    0.09
  -1   2   2    1.05    0.09
   0  -2  -2   43.44    1.30
   0  -2  -2   43.45    1.27
   0  -2   2   42.81    1.24
   0   2  -2   44.25    1.27
  -1  -2  -2    7.82    0.31
  -1  -2  -2    8.59    0.28
   1  -2   2    9.36    0.26
  -1   2  -2    9.01    0.30
  -2  -2  -2   30.89    0.94
  -2  -2  -2   30.38    0.93
  -3  -2  -2   49.52    1.48
  -3   2  -2   50.31    1.50
   4  -2   2   14.79    0.52
  -4  -2  -2   15.22    0.52
  -4  -2  -2   15.09    0.51
  -4   2  -2   14.68    0.44
  -5  -2  -2    2.57    0.18
  -5  -2  -2    2.53    0.17
   5  -2   2    3.08    0.18
  -5   2  -2    2.74    0.12
  -5   2  -2    2.68    0.17
   5   2   2    2.55    0.11
   6  -2   2    5.03    0.26
  -6  -2  -2    5.03    0.26
  -6  -2  -2    4.87    0.26
  -6   2  -2    4.53    0.25
  -6   2  -2    4.62    0.19
   6   2   2    4.83    0.18
  -7  -2  -2    8.85    0.38
  -7  -2  -2    8.03    0.38
   7  -2   2    8.39    0.37
  -7   2  -2    8.36    0.31
  -7   2  -2    8.53    0.38
  -8  -2  -2    2.85    0.23
  -8  -2  -2    2.77    0.22
   8  -2   2    2.54    0.21
  -8   2  -2    2.79    0.22
  -9  -2  -2    6.42    0.34
  -9  -2  -2    6.09    0.35
   9  -2   2    6.22    0.33
  -9   2  -2    6.08    0.34
  10  -2   2    3.89    0.27
 -10  -2  -2    3.20    0.26
 -10  -2  -2    4.00    0.28
 -10   2  -2    3.64    0.27
 -11  -2  -2    0.62    0.16
 -11  -2  -2    0.68    0.16
  11  -2   2    0.62    0.15
 -11   2  -2    0.63    0.16
 -12  -2  -2    0.54    0.17
 -12   2  -2    0.44    0.16
 -13  -2  -2    0.92    0.21
 -13   2  -2    0.78    0.19
  14  -3  -2    0.26    0.16
 -14  -3   2    0.37    0.18
 -14   3   2   -0.09    0.13
  13  -3  -2    0.29    0.16
 -13  -3   2    0.13    0.15
 -13   3   2    0.05    0.12
 -12  -3   2    0.08    0.13
  12  -3  -2    0.11    0.13
 -12   3   2    0.28    0.13
 -11  -3   2    0.37    0.15
  11  -3  -2    0.44    0.15
 -11   3   2    0.41    0.13
  10  -3  -2    1.68    0.22
 -10  -3   2    1.53    0.21
 -10   3   2    1.62    0.20
   9  -3  -2    0.12    0.11
  -9  -3   2    0.10    0.11
  -9   3   2    0.08    0.08
   9   3  -2    0.15    0.08
  -9   3   2    0.19    0.11
   8  -3  -2   12.31    0.54
  -8  -3   2   12.73    0.53
   8   3  -2   12.99    0.48
  -8   3   2   11.90    0.52
  -8   3   2   12.55    0.46
   7  -3  -2   10.56    0.47
  -7   3   2   10.69    0.45
   7   3  -2   10.83    0.41
  -7   3   2   10.50    0.40
   6  -3  -2    8.69    0.40
  -6  -3   2    9.01    0.31
   6   3  -2    9.23    0.36
  -6   3   2    8.58    0.39
  -6   3   2    9.78    0.35
  -5  -3   2   45.11    1.38
  -5  -3   2   45.02    1.31
  -5   3   2   44.66    1.33
  -5   3   2   44.43    1.41
   5   3  -2   45.19    1.35
  -4  -3   2    4.04    0.14
  -4  -3   2    4.01    0.21
   4  -3  -2    3.24    0.21
  -4   3   2    3.31    0.21
   4   3  -2    4.23    0.20
  -4   3   2    3.36    0.18
   3  -3  -2   21.03    0.70
  -3  -3   2   21.09    0.68
   3   3  -2   21.92    0.68
  -3   3   2   20.67    0.67
   2  -3  -2   10.09    0.38
   2   3  -2   10.59    0.33
  -2   3   2    9.96    0.36
   2   3  -2   10.71    0.38
  -1  -3   2    8.87    0.31
   1  -3  -2    9.01    0.34
  -1   3   2    8.79    0.33
   1   3  -2    8.86    0.30
   1   3  -2    8.85    0.34
   0  -3   2   46.39    1.29
   0  -3  -2   45.72    1.32
   0  -3  -2   41.93    1.32
   0  -3  -2   44.17    1.35
   0   3  -2   44.88    1.32
  -1  -3  -2    9.54    0.35
   1  -3   2    9.17    0.29
  -1  -3  -2    9.51    0.34
  -1   3  -2    8.63    0.33
  -2  -3  -2   70.59    2.07
  -2  -3  -2   70.53    2.09
  -2   3  -2   71.39    2.09
  -3  -3  -2   33.52    1.03
  -3   3  -2   33.05    1.04
   3   3   2   33.15    0.96
  -4  -3  -2   18.92    0.64
  -4  -3  -2   18.99    0.66
  -4   3  -2   19.56    0.66
  -5  -3  -2    4.50    0.25
  -5  -3  -2    4.16    0.22
   5  -3   2    4.63    0.25
  -5   3  -2    4.11    0.23
   6  -3   2   30.61    1.02
  -6  -3  -2   31.82    1.00
  -6  -3  -2   30.88    1.02
  -7  -3  -2    8.52    0.38
   7  -3   2    9.15    0.41
  -7  -3  -2    9.08    0.42
  -7   3  -2    9.40    0.41
   8  -3   2    4.06    0.26
  -8  -3  -2    3.84    0.27
  -8  -3  -2    4.21    0.26
  -8   3  -2    3.84    0.26
  -9  -3  -2    3.67    0.25
   9  -3   2    3.31    0.26
  -9  -3  -2    3.95    0.28
  -9   3  -2    3.54    0.27
 -10  -3  -2    1.02    0.18
 -10  -3  -2    1.06    0.16
  10  -3   2    0.99    0.17
 -10   3  -2    1.03    0.18
 -11  -3  -2    1.43    0.22
  11  -3   2    1.63    0.22
 -11   3  -2    1.45    0.21
 -12  -3  -2    0.72    0.19
 -12   3  -2    0.39    0.16
 -13  -3  -2    0.52    0.19
 -13   3  -2    0.25    0.17
 -13  -4   2   -0.11    0.14
  13  -4  -2    0.17    0.16
 -13   4   2    0.03    0.13
 -12  -4   2    0.48    0.18
  12  -4  -2    0.78    0.20
 -12   4   2    0.70    0.17
 -11  -4   2    0.13    0.14
  11  -4  -2   -0.12    0.10
 -11   4   2   -0.04    0.10
 -10  -4   2   -0.11    0.11
  10  -4  -2    0.02    0.11
 -10   4   2    0.29    0.13
   9  -4  -2    2.34    0.26
  -9  -4   2    2.36    0.25
  -9   4   2    2.26    0.24
   8  -4  -2    0.90    0.17
  -8  -4   2    0.79    0.16
   8   4  -2    0.85    0.13
  -8   4   2    0.77    0.12
  -8   4   2    0.86    0.16
  -7  -4   2    0.24    0.11
   7  -4  -2    0.18    0.10
   7   4  -2    0.26    0.09
  -7   4   2    0.22    0.10
  -7   4   2    0.33    0.08
  -6  -4   2    9.19    0.41
   6   4  -2    9.39    0.38
  -6   4   2    9.81    0.43
  -6   4   2    9.05    0.36
  -5  -4   2    7.37    0.35
  -5   4   2    7.97    0.38
   5   4  -2    7.93    0.34
  -5   4   2    8.26    0.32
   4  -4  -2    1.42    0.16
  -4  -4   2    1.28    0.14
  -4   4   2    1.60    0.12
   4   4  -2    1.29    0.13
  -4   4   2    0.87    0.12
   3  -4  -2   18.07    0.63
  -3  -4   2   17.43    0.60
   3   4  -2   17.26    0.60
  -3   4   2   17.66    0.59
   2  -4  -2    8.54    0.35
  -2  -4   2    7.98    0.32
   2   4  -2    8.23    0.33
   2   4  -2    7.89    0.29
  -2   4   2    8.16    0.32
  -1  -4   2    8.52    0.35
   1  -4  -2   10.46    0.39
   1   4  -2   10.63    0.36
   1   4  -2   11.02    0.40
  -1   4   2   10.47    0.39
   0  -4  -2    2.60    0.17
   0  -4   2    3.00    0.15
   0  -4  -2    2.00    0.14
   0  -4  -2    2.69    0.17
   0   4  -2    2.88    0.15
   1  -4   2   18.40    0.55
  -1  -4  -2   17.98    0.62
  -1  -4  -2   17.96    0.61
  -1   4  -2   17.33    0.60
  -2  -4  -2    6.33    0.29
  -2  -4  -2    6.01    0.27
  -2   4  -2    5.92    0.21
  -2   4  -2    6.39    0.28
  -3  -4  -2    5.94    0.28
  -3  -4  -2    5.94    0.30
   3   4   2    6.14    0.23
  -3   4  -2    6.28    0.29
  -4  -4  -2   15.65    0.54
  -4   4  -2   14.61    0.56
   4   4   2   15.42    0.48
  -5  -4  -2    0.95    0.13
  -5   4  -2    1.09    0.14
  -6  -4  -2   11.69    0.46
  -6  -4  -2   11.62    0.50
  -6   4  -2   11.75    0.49
  -7  -4  -2    4.98    0.28
  -7  -4  -2    5.16    0.32
  -7   4  -2    4.98    0.30
  -8  -4  -2    8.56    0.43
  -8  -4  -2    8.41    0.38
   8  -4   2    8.27    0.42
  -8   4  -2    8.32    0.42
  -9  -4  -2    6.63    0.39
   9  -4   2    6.79    0.38
  -9  -4  -2    6.32    0.33
  -9   4  -2    5.88    0.36
 -10  -4  -2    3.21    0.31
  10  -4   2    2.94    0.28
 -10   4  -2    2.88    0.28
 -11  -4  -2    0.23    0.16
 -11   4  -2    0.27    0.14
 -12  -4  -2    0.88    0.22
 -12   4  -2    0.63    0.18
 -13  -4  -2    0.08    0.17
 -13   4  -2   -0.14    0.14
 -13   5   2    0.78    0.19
  12  -5  -2    0.21    0.15
 -12  -5   2    0.03    0.15
 -12   5   2   -0.11    0.12
 -11  -5   2    0.06    0.13
  11  -5  -2    0.23    0.15
 -11   5   2    0.06    0.13
 -10  -5   2    0.03    0.12
  10  -5  -2    0.04    0.12
 -10   5   2   -0.16    0.10
   9  -5  -2    0.18    0.13
  -9  -5   2    0.15    0.11
  -9   5   2    0.25    0.13
   8  -5  -2    0.32    0.13
  -8  -5   2    0.15    0.12
  -8   5   2    0.27    0.13
   7  -5  -2    1.29    0.19
  -7  -5   2    1.51    0.20
  -7   5   2    1.33    0.19
   7   5  -2    1.48    0.16
  -6  -5   2    8.48    0.41
   6  -5  -2    8.92    0.43
  -6   5   2    9.12    0.43
  -6   5   2    8.26    0.35
   6   5  -2    8.48    0.37
  -5  -5   2    5.86    0.32
   5  -5  -2    6.34    0.34
  -5   5   2    5.50    0.32
  -5   5   2    6.27    0.28
   5   5  -2    6.21    0.30
   4  -5  -2    3.92    0.27
  -4  -5   2    4.06    0.25
  -4   5   2    3.95    0.22
   4   5  -2    4.61    0.25
  -3  -5   2   11.32    0.45
   3  -5  -2   11.49    0.48
   3   5  -2   11.85    0.45
  -3   5   2   11.17    0.43
   2  -5  -2    2.24    0.19
  -2  -5   2    2.72    0.18
   2   5  -2    2.82    0.20
  -2   5   2    2.45    0.17
   2   5  -2    2.68    0.15
  -1  -5   2    1.80    0.15
   1  -5  -2    1.80    0.16
  -1   5   2    2.03    0.16
   1   5  -2    1.88    0.14
   1   5  -2    1.68    0.17
   0  -5   2    0.71    0.09
   0  -5  -2    0.82    0.12
   0  -5  -2    1.01    0.13
   0   5  -2    0.75    0.10
  -1  -5  -2    5.80    0.28
  -1  -5  -2    6.09    0.29
   1  -5   2    4.47    0.21
  -1   5  -2    5.46    0.25
  -2  -5  -2    5.17    0.28
  -2  -5  -2    5.48    0.29
  -2   5  -2    5.91    0.22
  -2   5  -2    5.98    0.28
  -3  -5  -2    6.61    0.33
  -3  -5  -2    6.46    0.31
  -3   5  -2    6.20    0.31
   3   5   2    6.35    0.26
  -4  -5  -2    0.99    0.13
  -4  -5  -2    0.70    0.13
  -4   5  -2    0.68    0.12
  -5  -5  -2    0.25    0.11
  -5  -5  -2    0.25    0.09
  -5   5  -2    0.30    0.10
  -6  -5  -2    3.00    0.25
  -6  -5  -2    3.51    0.23
  -6   5  -2    3.36    0.25
  -7  -5  -2    2.02    0.19
  -7  -5  -2    1.38    0.20
  -7   5  -2    1.63    0.20
  -8  -5  -2    4.98    0.34
  -8   5  -2    5.06    0.32
  -9  -5  -2    7.03    0.42
  -9   5  -2    8.09    0.43
 -10  -5  -2    0.39    0.17
 -10   5  -2    0.28    0.14
 -11  -5  -2    0.93    0.21
 -11   5  -2    0.48    0.17
 -12  -5  -2    0.18    0.17
 -12   5  -2    0.25    0.15
 -12  -6   2   -0.28    0.13
  12  -6  -2   -0.06    0.14
 -12   6   2    0.06    0.15
 -11  -6   2    2.40    0.31
  11  -6  -2    2.80    0.33
 -11   6   2    2.06    0.29
 -10  -6   2    0.27    0.15
  10  -6  -2    0.02    0.13
 -10   6   2    0.39    0.16
   9  -6  -2    0.34    0.15
  -9  -6   2    0.50    0.16
  -9   6   2    0.46    0.16
   8  -6  -2    0.08    0.12
  -8  -6   2    0.35    0.15
  -8   6   2    0.49    0.16
  -7  -6   2    6.69    0.38
   7  -6  -2    6.19    0.39
  -7   6   2    6.86    0.40
   6  -6  -2    6.61    0.40
  -6  -6   2    6.93    0.38
   6   6  -2    6.78    0.34
  -6   6   2    7.30    0.40
   5  -6  -2   11.26    0.51
  -5  -6   2   10.74    0.47
  -5   6   2   10.45    0.51
  -5   6   2   10.73    0.42
   5   6  -2   10.51    0.45
   4  -6  -2   11.00    0.49
  -4  -6   2   10.52    0.46
  -4   6   2   10.77    0.42
  -4   6   2   10.30    0.49
   4   6  -2   10.28    0.44
  -3  -6   2   23.09    0.79
   3  -6  -2   22.41    0.81
   3   6  -2   21.92    0.78
  -3   6   2   22.51    0.76
  -2  -6   2    1.01    0.14
   2   6  -2    0.81    0.11
  -2   6   2    1.01    0.14
   2   6  -2    1.18    0.16
  -1  -6   2   34.68    1.07
  -1   6   2   32.73    1.10
   1   6  -2   34.87    1.08
   1   6  -2   33.65    1.12
   0  -6   2   36.74    1.13
   0   6  -2   36.65    1.17
  -1  -6  -2    9.68    0.43
  -1  -6  -2    8.99    0.41
   1  -6   2    9.60    0.36
  -1   6  -2    9.94    0.41
  -2  -6  -2    1.77    0.18
  -2  -6  -2    1.78    0.20
  -2   6  -2    1.44    0.17
  -3  -6  -2    1.33    0.19
  -3  -6  -2    1.60    0.17
  -3   6  -2    1.85    0.19
   3   6   2    1.81    0.15
  -4  -6  -2    3.80    0.24
  -4  -6  -2    3.55    0.26
  -4   6  -2    2.80    0.23
  -5  -6  -2    0.92    0.14
  -5  -6  -2    0.76    0.16
  -5   6  -2    0.65    0.14
  -6  -6  -2    3.01    0.22
  -6  -6  -2    2.65    0.27
  -6   6  -2    2.67    0.26
  -7  -6  -2    1.57    0.21
  -7   6  -2    1.63    0.21
  -8  -6  -2    0.82    0.19
  -8   6  -2    0.92    0.17
  -9  -6  -2    0.37    0.16
  -9   6  -2    0.57    0.16
 -10  -6  -2    0.87    0.21
 -10   6  -2    1.39    0.23
 -11  -6  -2    0.80    0.21
 -11   6  -2    0.71    0.19
  11  -7  -2    0.06    0.16
 -11  -7   2    0.29    0.18
 -11   7   2    0.03    0.16
 -10  -7   2    3.10    0.35
  10  -7  -2    3.28    0.35
 -10   7   2    2.98    0.33
   9  -7  -2    0.24    0.16
  -9  -7   2    0.31    0.15
  -9   7   2    0.62    0.18
   8  -7  -2    0.73    0.19
  -8  -7   2    0.67    0.18
  -8   7   2    0.32    0.16
   7  -7  -2   -0.02    0.12
  -7  -7   2    0.06    0.13
  -7   7   2    0.11    0.12
  -6  -7   2    0.65    0.16
   6  -7  -2    0.59    0.17
  -6   7   2    0.72    0.17
   5  -7  -2    1.38    0.21
  -5  -7   2    1.40    0.20
  -5   7   2    1.38    0.22
   5   7  -2    1.57    0.18
  -4  -7   2    5.06    0.31
   4  -7  -2    4.76    0.33
   4   7  -2    5.77    0.31
  -4   7   2    4.93    0.34
  -3  -7   2    1.77    0.20
  -3   7   2    2.11    0.20
   3   7  -2    1.95    0.21
  -3   7   2    1.68    0.22
  -2  -7   2   13.10    0.53
   2   7  -2   13.08    0.54
  -2   7   2   13.39    0.53
  -1  -7   2    6.03    0.32
   1   7  -2    5.96    0.30
   1   7  -2    6.61    0.36
  -1   7   2    6.79    0.35
   0   7   2    6.51    0.35
   0   7  -2    6.29    0.32
  -1  -7  -2   10.00    0.46
  -1   7  -2    9.66    0.43
  -2  -7  -2    9.98    0.47
  -2   7  -2   10.53    0.46
  -3  -7  -2   11.55    0.53
  -3  -7  -2   12.70    0.51
  -3   7  -2   11.14    0.51
  -4  -7  -2    3.30    0.24
  -4  -7  -2    2.77    0.27
  -4   7  -2    3.33    0.25
  -5  -7  -2    3.87    0.26
  -5  -7  -2    3.89    0.30
  -5   7  -2    3.35    0.27
  -6  -7  -2    1.08    0.20
  -6   7  -2    0.82    0.18
  -7  -7  -2    1.72    0.25
  -7   7  -2    2.11    0.25
  -8  -7  -2    0.65    0.19
  -8   7  -2    0.93    0.20
  -9  -7  -2    1.85    0.27
  -9   7  -2    2.06    0.26
 -10  -7  -2   -0.10    0.14
 -10   7  -2    0.03    0.15
   9  -8  -2    1.15    0.24
  -9  -8   2    1.16    0.24
  -9   8   2    1.63    0.27
  -8  -8   2   -0.15    0.15
  -8   8   2    0.05    0.15
  -7  -8   2    1.78    0.26
  -7   8   2    1.94    0.27
  -6  -8   2   -0.03    0.12
  -6   8   2    0.07    0.13
  -5  -8   2    0.40    0.15
  -5   8   2    0.10    0.14
  -4  -8   2    0.68    0.16
  -4   8   2    0.85    0.19
   4   8  -2    0.89    0.17
  -3  -8   2    1.00    0.17
   3   8  -2    1.17    0.18
  -3   8   2    1.39    0.21
  -2  -8   2    0.64    0.15
  -2   8   2    0.42    0.13
   2   8  -2    0.57    0.15
  -1   8   2    0.34    0.13
   1   8  -2    0.34    0.13
   0   8   2    0.88    0.17
   0   8  -2    0.69    0.16
   0   8  -2    0.94    0.15
  -1   8  -2    0.20    0.11
  -2  -8  -2    0.76    0.17
  -2   8  -2    0.60    0.14
  -3  -8  -2    0.15    0.13
  -3   8  -2    0.50    0.14
  -4  -8  -2    0.60    0.17
  -4   8  -2    0.48    0.14
  -5  -8  -2    1.54    0.23
  -5   8  -2    2.06    0.24
  -6  -8  -2   -0.06    0.12
  -6   8  -2    0.27    0.14
  -7  -8  -2   -0.26    0.12
  -7   8  -2    0.05    0.14
  -8  -8  -2    0.20    0.16
  -8   8  -2    0.18    0.16
  -9  -8  -2    0.22    0.18
  -9   8  -2    0.31    0.17
  -8  -9   2    0.69    0.20
  -8   9   2    0.33    0.19
  -7  -9   2    0.02    0.15
  -7   9   2    0.00    0.16
  -6  -9   2    0.93    0.21
  -6   9   2    0.68    0.19
  -5  -9   2    0.00    0.14
  -5   9   2    0.17    0.15
  -4  -9   2    1.29    0.21
  -4   9   2    1.23    0.22
  -3   9   2    2.34    0.28
   3   9  -2    2.86    0.27
   2   9  -2    0.06    0.12
  -2   9   2    0.52    0.17
   1   9  -2    0.05    0.11
   0   9  -2    0.25    0.13
   0   9   2    0.05    0.13
   1   9   2    0.03    0.12
  -2   9  -2    0.50    0.15
  -3  -9  -2    1.40    0.23
  -3   9  -2    1.45    0.21
  -4  -9  -2    2.06    0.27
  -4   9  -2    1.83    0.24
  -5  -9  -2    6.46    0.43
  -5   9  -2    5.81    0.39
  -6  -9  -2    0.20    0.17
  -6   9  -2    0.08    0.14
  -7  -9  -2    1.32    0.25
  -7   9  -2    1.11    0.23
  -5  10   2   -0.05    0.15
  -4  10   2    0.49    0.18
  -3  10   2    0.47    0.19
  -2  10   2    0.21    0.15
   2  10  -2    0.90    0.21
  -1  10   2    1.27    0.23
   1  10  -2    1.11    0.21
   0  10  -2    0.84    0.20
   0  10   2    0.93    0.21
  -1  10  -2    0.41    0.16
   2  10   2    0.22    0.17
  -4 -10  -2    0.57    0.20
  -4  10  -2    0.61    0.19
 -14   0   3    0.07    0.15
  13   0  -3    0.49    0.16
 -13   0   3    0.59    0.17
  12   0  -3    1.66    0.22
 -12   0   3    1.62    0.21
  11   0  -3    0.28    0.12
 -11   0   3    0.37    0.13
 -10   0   3    5.73    0.29
  10   0  -3    5.75    0.33
 -10   0   3    6.54    0.34
  -9   0   3    0.01    0.07
  -9   0   3    0.08    0.09
   9   0  -3    0.15    0.09
  -8   0   3    3.40    0.20
   8   0  -3    3.00    0.22
  -8   0   3    3.34    0.22
  -7   0   3    2.63    0.16
   7   0  -3    2.70    0.20
  -7   0   3    2.59    0.19
   6   0  -3   31.80    1.01
  -6   0   3   32.08    1.00
  -5   0   3  177.68    5.01
  -5   0   3  177.99    5.08
   5   0  -3  176.18    5.08
   4   0  -3  206.68    5.96
  -4   0   3  213.98    5.97
  -4   0   3  206.44    5.87
  -3   0   3    0.00    0.01
   3   0  -3    0.02    0.01
  -2   0   3  217.10    6.10
   2   0  -3  219.47    6.21
   2   0  -3  217.58    6.19
  -1   0   3   42.69    1.23
   1   0  -3   42.29    1.24
   1   0  -3   42.65    1.24
   0   0  -3   13.06    0.41
   0   0  -3   13.09    0.41
   0   0   3   12.85    0.41
  -1   0  -3   39.62    1.15
   1   0   3   39.64    1.14
  -1   0  -3   38.97    1.17
  -2   0  -3    9.04    0.30
  -2   0  -3    8.89    0.29
  -3   0  -3  371.90   10.36
  -4   0  -3   52.60    1.52
  -4   0  -3   52.32    1.58
  -5   0  -3    2.08    0.13
  -5   0  -3    1.79    0.15
  -6   0  -3   14.77    0.51
  -6   0  -3   15.09    0.54
  -7   0  -3    4.64    0.24
   7   0   3    4.79    0.23
  -7   0  -3    4.62    0.26
   8   0   3    2.90    0.19
  -8   0  -3    2.81    0.22
  -8   0  -3    3.09    0.20
  -9   0  -3    0.49    0.12
  -9   0  -3    0.60    0.14
 -10   0  -3    0.10    0.12
 -11   0  -3    0.08    0.11
 -12   0  -3    0.07    0.14
 -13   0  -3    0.11    0.16
 -14  -1   3    0.08    0.15
 -13  -1   3    1.08    0.21
  13  -1  -3    1.06    0.20
 -13   1   3    0.97    0.19
 -12  -1   3    0.24    0.13
  12  -1  -3    0.29    0.13
  12   1  -3    0.29    0.12
 -12   1   3    0.24    0.12
 -11  -1   3   -0.08    0.10
  11  -1  -3    0.04    0.11
 -11   1   3   -0.02    0.10
  11   1  -3    0.06    0.10
 -11   1   3    0.02    0.08
 -10  -1   3    0.33    0.12
  10  -1  -3    0.41    0.12
 -10   1   3    0.55    0.13
  10   1  -3    0.46    0.12
 -10   1   3    0.51    0.11
   9  -1  -3    5.85    0.34
  -9  -1   3    6.55    0.35
  -9   1   3    7.18    0.34
  -9   1   3    6.90    0.33
   9   1  -3    6.72    0.33
   8  -1  -3    3.00    0.22
  -8  -1   3    2.64    0.16
  -8  -1   3    2.79    0.21
   8   1  -3    2.60    0.21
  -8   1   3    2.78    0.19
  -8   1   3    2.57    0.19
   7  -1  -3    4.61    0.27
  -7  -1   3    5.13    0.27
  -7   1   3    5.36    0.25
  -7   1   3    4.64    0.24
   7   1  -3    5.15    0.26
  -6  -1   3   39.29    1.15
   6  -1  -3   37.35    1.21
  -6  -1   3   38.73    1.19
   6   1  -3   39.02    1.19
  -6   1   3   37.97    1.19
  -6   1   3   38.66    1.18
  -5  -1   3   51.55    1.49
   5  -1  -3   51.98    1.55
  -5  -1   3   48.39    1.52
   5   1  -3   51.33    1.53
  -5   1   3   51.48    1.52
  -5   1   3   52.62    1.55
  -4  -1   3   26.38    0.75
  -4   1   3   24.83    0.79
   4   1  -3   25.00    0.79
  -3  -1   3  133.90    3.76
   3   1  -3  130.44    3.79
  -3   1   3  132.12    3.74
  -2  -1   3    8.61    0.29
   2  -1  -3    7.10    0.28
   2  -1  -3    7.81    0.29
   2   1  -3    8.41    0.25
   1  -1  -3    1.08    0.09
   1  -1  -3    1.01    0.09
  -1  -1   3    1.54    0.08
   1   1  -3    1.48    0.11
   1   1  -3    1.37    0.08
   0  -1  -3   78.19    2.25
   0  -1   3   79.97    2.22
   0  -1  -3   79.68    2.29
   0   1   3   79.14    2.25
   0   1  -3   78.72    2.27
   0   1  -3   76.93    2.27
   1  -1   3  130.45    3.68
  -1  -1  -3  128.56    3.73
  -1   1  -3  137.05    3.77
  -1   1  -3  132.56    3.78
   1   1   3  131.01    3.72
   2  -1   3   58.89    1.66
  -2  -1  -3   58.08    1.67
  -2  -1  -3   59.76    1.70
  -2   1  -3   57.99    1.72
  -3  -1  -3  185.46    5.35
  -3  -1  -3  186.01    5.23
  -3   1  -3  187.82    5.18
  -3   1  -3  184.36    5.34
  -4  -1  -3    6.37    0.27
  -4  -1  -3    6.57    0.28
  -4   1  -3    6.62    0.23
  -5  -1  -3    3.61    0.21
  -5  -1  -3    3.50    0.20
  -5   1  -3    3.55    0.20
  -5   1  -3    3.46    0.16
  -6  -1  -3   25.90    0.83
  -6  -1  -3   24.72    0.84
  -6   1  -3   25.87    0.85
  -6   1  -3   24.82    0.78
   7  -1   3    4.24    0.24
  -7  -1  -3    4.30    0.25
  -7  -1  -3    4.77    0.27
  -7   1  -3    3.91    0.21
  -7   1  -3    4.69    0.26
  -8  -1  -3    8.67    0.38
   8  -1   3    8.84    0.37
  -8  -1  -3    8.43    0.39
  -8   1  -3    7.87    0.33
  -8   1  -3    8.04    0.39
   9  -1   3    0.74    0.12
  -9  -1  -3    0.40    0.14
  -9  -1  -3    0.59    0.14
  -9   1  -3    0.87    0.16
 -10  -1  -3    2.96    0.27
 -10  -1  -3    2.34    0.23
 -10   1  -3    2.46    0.25
 -11  -1  -3    0.40    0.14
 -11  -1  -3    0.27    0.14
 -11   1  -3    0.12    0.12
 -12  -1  -3    2.49    0.28
 -12   1  -3    2.17    0.26
 -13  -1  -3    0.18    0.16
 -13   1  -3    0.12    0.16
 -14  -2   3   -0.19    0.15
  14  -2  -3   -0.09    0.13
  13  -2  -3    0.01    0.13
 -13  -2   3   -0.01    0.13
  12  -2  -3    2.14    0.26
 -12  -2   3    1.94    0.25
 -12   2   3    2.47    0.24
 -12   2   3    2.10    0.24
  11  -2  -3    0.99    0.18
 -11  -2   3    0.90    0.17
 -11   2   3    0.93    0.16
 -11   2   3    0.83    0.16
  11   2  -3    0.83    0.14
  10  -2  -3    0.27    0.12
 -10  -2   3    0.29    0.12
  10   2  -3    0.28    0.11
 -10   2   3    0.06    0.09
 -10   2   3    0.12    0.10
   9  -2  -3    6.87    0.38
  -9  -2   3    7.48    0.38
   9   2  -3    7.32    0.35
  -9   2   3    7.58    0.34
  -9   2   3    6.35    0.34
  -8  -2   3    2.39    0.22
   8  -2  -3    2.50    0.23
  -8   2   3    2.59    0.20
  -8   2   3    2.80    0.19
   8   2  -3    2.22    0.19
   7  -2  -3    0.22    0.09
  -7  -2   3    0.28    0.06
  -7  -2   3    0.01    0.05
   7   2  -3    0.28    0.09
  -7   2   3    0.20    0.07
  -7   2   3    0.23    0.08
   6  -2  -3   15.14    0.56
  -6  -2   3   14.68    0.46
  -6   2   3   14.46    0.55
  -6   2   3   15.29    0.53
   6   2  -3   15.58    0.53
  -5  -2   3    3.16    0.12
  -5  -2   3    3.10    0.18
  -5   2   3    3.17    0.20
   5   2  -3    3.36    0.19
  -5   2   3    3.00    0.17
   4  -2  -3    1.49    0.14
  -4  -2   3    1.50    0.12
   4   2  -3    1.52    0.13
  -4   2   3    1.48    0.12
   3  -2  -3    1.42    0.12
  -3  -2   3    1.27    0.11
  -3   2   3    1.46    0.11
   3   2  -3    1.33    0.12
   2  -2  -3   14.64    0.49
   2   2  -3   14.24    0.48
  -2   2   3   14.36    0.48
  -1  -2   3   19.47    0.57
   1  -2  -3   19.44    0.59
   1  -2  -3   16.65    0.60
  -1   2   3   17.99    0.59
   1   2  -3   18.97    0.55
  -1  -2  -3   37.67    1.08
   1  -2   3   37.19    1.06
  -1   2  -3   36.86    1.11
  -2  -2  -3    1.76    0.13
  -2  -2  -3    1.71    0.12
  -2   2  -3    1.54    0.11
  -3  -2  -3    3.95    0.21
  -3  -2  -3    4.24    0.21
  -3   2  -3    4.54    0.21
  -4  -2  -3    4.22    0.23
  -4  -2  -3    4.67    0.23
  -4   2  -3    4.76    0.23
  -5  -2  -3   16.08    0.58
  -5  -2  -3   16.77    0.58
  -5   2  -3   16.25    0.49
  -6  -2  -3   20.14    0.68
  -6  -2  -3   19.69    0.68
  -6   2  -3   18.66    0.59
  -7  -2  -3   18.09    0.65
  -7  -2  -3   17.49    0.65
  -7   2  -3   17.76    0.66
  -8  -2  -3    5.86    0.33
  -8  -2  -3    6.40    0.34
  -8   2  -3    6.57    0.34
  -9  -2  -3    2.94    0.24
  -9  -2  -3    2.85    0.26
  -9   2  -3    3.48    0.26
 -10  -2  -3    7.90    0.41
 -10  -2  -3    8.02    0.42
 -10   2  -3    7.06    0.40
 -11  -2  -3    1.79    0.23
 -11  -2  -3    1.68    0.22
 -11   2  -3    2.03    0.24
 -12  -2  -3    0.43    0.16
 -12  -2  -3    0.52    0.17
 -12   2  -3    0.60    0.17
 -13   2  -3    0.12    0.16
 -14  -3   3    0.00    0.15
  14  -3  -3    0.10    0.16
 -13  -3   3   -0.06    0.14
  13  -3  -3    0.13    0.14
 -13   3   3   -0.08    0.11
  12  -3  -3    0.35    0.15
 -12  -3   3    0.48    0.17
 -12   3   3    0.41    0.14
  11  -3  -3    1.21    0.21
 -11  -3   3    1.06    0.20
 -11   3   3    0.90    0.17
 -10  -3   3    3.86    0.29
  10  -3  -3    3.78    0.30
 -10   3   3    3.80    0.28
  10   3  -3    3.92    0.26
 -10   3   3    3.56    0.24
  -9  -3   3    2.29    0.24
   9  -3  -3    2.89    0.27
  -9   3   3    2.56    0.24
  -9   3   3    2.79    0.20
   9   3  -3    2.59    0.21
  -8  -3   3    0.72    0.13
   8  -3  -3    0.65    0.14
  -8   3   3    0.64    0.11
  -8   3   3    0.78    0.14
   8   3  -3    0.61    0.12
   7  -3  -3    4.55    0.29
   7   3  -3    4.88    0.26
  -7   3   3    4.63    0.27
  -7   3   3    4.10    0.23
  -6  -3   3    0.88    0.13
  -6   3   3    0.77    0.13
   6   3  -3    0.92    0.12
  -6   3   3    0.99    0.12
  -5  -3   3   23.42    0.80
   5  -3  -3   25.50    0.84
   5   3  -3   24.00    0.79
  -5   3   3   24.89    0.84
  -5   3   3   24.42    0.78
  -4  -3   3   32.31    1.01
   4  -3  -3   32.64    1.04
  -4   3   3   33.00    1.00
   4   3  -3   31.64    1.01
   3  -3  -3    7.22    0.31
  -3  -3   3    7.53    0.30
   3   3  -3    7.82    0.31
  -3   3   3    7.26    0.30
   2  -3  -3    1.72    0.14
  -2  -3   3    1.76    0.12
   2   3  -3    1.62    0.14
  -2   3   3    1.58    0.13
   2   3  -3    1.72    0.08
  -1  -3   3    8.06    0.28
   1  -3  -3    7.05    0.31
   1   3  -3    7.96    0.26
  -1   3   3    7.13    0.30
   1   3  -3    8.07    0.32
   0  -3   3   36.45    1.05
   0  -3  -3   35.63    1.12
   0  -3  -3   36.52    1.09
   0   3   3   36.97    1.12
   0   3  -3   35.87    1.09
  -1  -3  -3   27.24    0.89
   1  -3   3   29.60    0.82
  -1  -3  -3   27.82    0.85
  -1  -3  -3   28.62    0.90
  -1   3  -3   28.27    0.88
  -2  -3  -3   21.35    0.71
  -2   3  -3   21.65    0.70
  -3  -3  -3    5.32    0.25
  -3  -3  -3    5.37    0.26
  -3   3  -3    5.50    0.25
  -4  -3  -3    1.56    0.16
  -4  -3  -3    1.54    0.15
  -4   3  -3    1.51    0.15
  -5  -3  -3    0.95    0.13
  -5  -3  -3    1.00    0.14
  -5   3  -3    0.95    0.13
  -6  -3  -3   19.52    0.70
  -6  -3  -3   18.92    0.68
  -7  -3  -3   11.10    0.46
  -7  -3  -3   10.77    0.47
  -7   3  -3   11.01    0.47
  -8  -3  -3    3.78    0.27
  -8  -3  -3    3.61    0.24
  -8   3  -3    3.51    0.25
  -9  -3  -3    1.38    0.20
  -9  -3  -3    1.74    0.20
  -9   3  -3    1.49    0.20
 -10  -3  -3    0.12    0.13
 -10  -3  -3    0.23    0.11
 -10   3  -3    0.14    0.11
 -11  -3  -3    0.19    0.12
 -11  -3  -3    0.08    0.13
 -11   3  -3    0.21    0.14
 -12  -3  -3   -0.22    0.13
 -12   3  -3   -0.02    0.13
 -13  -3  -3   -0.23    0.13
 -13   3  -3    0.09    0.15
  13  -4  -3    0.03    0.14
 -13  -4   3    0.20    0.17
 -13   4   3   -0.09    0.12
  12  -4  -3   -0.08    0.12
 -12  -4   3   -0.14    0.12
 -12   4   3   -0.02    0.11
  11  -4  -3    0.22    0.14
 -11  -4   3    0.19    0.14
 -11   4   3    0.01    0.11
  10  -4  -3    0.92    0.18
 -10  -4   3    0.96    0.18
 -10   4   3    1.01    0.18
  -9  -4   3    1.92    0.23
   9  -4  -3    2.56    0.26
   9   4  -3    2.41    0.21
  -9   4   3    2.11    0.19
  -9   4   3    2.48    0.25
   8  -4  -3    5.69    0.34
  -8  -4   3    5.51    0.33
   8   4  -3    5.04    0.28
  -8   4   3    5.72    0.34
  -8   4   3    5.99    0.29
   7  -4  -3    0.11    0.10
  -7  -4   3    0.13    0.09
  -7   4   3    0.28    0.09
  -7   4   3    0.16    0.10
   7   4  -3    0.25    0.10
   6  -4  -3    3.16    0.25
  -6  -4   3    3.16    0.23
  -6   4   3    4.06    0.22
   6   4  -3    3.21    0.22
  -6   4   3    3.90    0.26
  -5  -4   3    2.62    0.20
   5  -4  -3    2.26    0.21
  -5   4   3    1.93    0.20
   5   4  -3    2.68    0.20
  -5   4   3    2.75    0.17
   4  -4  -3    4.93    0.28
  -4  -4   3    5.09    0.26
   4   4  -3    4.99    0.26
  -4   4   3    5.11    0.25
  -3  -4   3    5.07    0.25
   3  -4  -3    5.74    0.27
  -3   4   3    5.56    0.26
   3   4  -3    4.94    0.18
   3   4  -3    5.22    0.27
   2  -4  -3    6.12    0.28
  -2  -4   3    5.97    0.26
   2   4  -3    6.04    0.22
  -2   4   3    6.34    0.28
   2   4  -3    5.77    0.28
   1  -4  -3   26.66    0.91
   1  -4  -3   27.84    0.89
   1   4  -3   28.97    0.91
  -1   4   3   28.32    0.90
   1   4  -3   27.81    0.85
   0  -4  -3    6.42    0.30
   0  -4  -3    5.13    0.25
   0  -4   3    7.24    0.25
   0   4  -3    7.10    0.31
   0   4  -3    6.81    0.26
   0   4   3    6.49    0.30
  -1  -4  -3    5.36    0.27
  -1  -4  -3    5.93    0.28
   1  -4   3    5.79    0.21
  -1   4  -3    5.38    0.24
  -2  -4  -3    3.75    0.22
  -2  -4  -3    4.04    0.23
  -2   4  -3    4.13    0.21
  -3  -4  -3   12.46    0.47
   3   4   3   12.05    0.39
  -3   4  -3   12.42    0.47
  -4  -4  -3   28.41    0.95
  -4   4  -3   29.65    0.96
  -5  -4  -3    7.62    0.37
  -5  -4  -3    7.27    0.34
  -5   4  -3    7.84    0.36
  -6  -4  -3   38.82    1.25
  -6  -4  -3   38.95    1.28
  -6   4  -3   39.89    1.29
  -7  -4  -3    3.98    0.28
  -7  -4  -3    4.19    0.26
  -7   4  -3    3.81    0.26
  -8  -4  -3    5.79    0.31
  -8  -4  -3    5.24    0.34
  -8   4  -3    4.92    0.31
  -9  -4  -3   -0.10    0.08
  -9  -4  -3    0.08    0.12
  -9   4  -3   -0.02    0.10
 -10  -4  -3   -0.10    0.11
 -10   4  -3   -0.06    0.11
 -11  -4  -3   -0.08    0.12
 -11   4  -3    0.06    0.13
 -12  -4  -3    0.18    0.17
 -12   4  -3    0.40    0.17
  12  -5  -3    0.56    0.19
 -12  -5   3    0.81    0.21
 -12   5   3    0.84    0.20
  11  -5  -3   -0.06    0.13
 -11  -5   3    0.09    0.14
 -11   5   3   -0.09    0.12
 -10  -5   3    0.56    0.16
  10  -5  -3    0.43    0.16
 -10   5   3    0.93    0.19
  -9  -5   3    1.80    0.24
   9  -5  -3    1.74    0.24
  -9   5   3    1.61    0.22
  -8  -5   3    3.79    0.29
   8  -5  -3    3.72    0.31
  -8   5   3    3.92    0.30
   8   5  -3    3.99    0.26
  -7  -5   3    1.50    0.20
   7  -5  -3    1.83    0.22
  -7   5   3    1.65    0.17
  -7   5   3    1.77    0.22
   7   5  -3    1.61    0.17
  -6  -5   3    2.39    0.23
   6  -5  -3    2.78    0.26
   6   5  -3    3.05    0.23
  -6   5   3    2.76    0.19
  -6   5   3    2.74    0.26
  -5  -5   3    2.97    0.22
   5  -5  -3    2.82    0.25
   5   5  -3    2.79    0.22
  -5   5   3    2.25    0.23
  -5   5   3    2.94    0.20
  -4  -5   3    1.09    0.14
   4  -5  -3    1.09    0.16
  -4   5   3    0.96    0.13
   4   5  -3    0.69    0.12
  -3  -5   3    3.88    0.23
   3  -5  -3    3.76    0.25
   3   5  -3    3.85    0.24
   3   5  -3    3.55    0.16
  -3   5   3    3.53    0.22
   2  -5  -3    6.08    0.31
  -2  -5   3    6.81    0.29
  -2   5   3    6.39    0.31
   2   5  -3    6.63    0.25
   2   5  -3    6.42    0.32
  -1  -5   3    6.32    0.26
   1  -5  -3    5.43    0.28
   1   5  -3    5.77    0.24
   1   5  -3    5.37    0.30
  -1   5   3    5.92    0.29
   0  -5  -3    5.74    0.30
   0  -5  -3    5.51    0.27
   0   5   3    6.48    0.31
   0   5  -3    5.97    0.26
  -1  -5  -3    6.41    0.31
  -1  -5  -3    6.19    0.32
   1  -5   3    6.37    0.25
  -1   5  -3    6.41    0.29
  -2  -5  -3    4.45    0.27
  -2  -5  -3    4.33    0.25
  -2   5  -3    4.42    0.24
  -3  -5  -3   -0.05    0.07
  -3  -5  -3    0.08    0.10
  -3   5  -3   -0.08    0.07
  -4  -5  -3    2.72    0.22
  -4  -5  -3    2.39    0.23
  -4   5  -3    2.50    0.20
  -5  -5  -3   14.73    0.57
  -5  -5  -3   14.70    0.60
  -5   5  -3   14.62    0.58
  -6  -5  -3    6.62    0.37
  -6  -5  -3    6.99    0.34
  -6   5  -3    6.04    0.34
  -7  -5  -3    3.87    0.28
  -7  -5  -3    4.20    0.27
  -7   5  -3    3.78    0.27
  -8  -5  -3    4.38    0.29
  -8  -5  -3    4.17    0.32
  -8   5  -3    4.44    0.30
  -9  -5  -3    2.95    0.31
  -9   5  -3    2.45    0.26
 -10  -5  -3    1.42    0.23
 -10   5  -3    1.20    0.21
 -11  -5  -3    1.11    0.22
 -11   5  -3    0.72    0.19
 -12  -5  -3   -0.03    0.15
 -12   5  -3   -0.05    0.14
 -12  -6   3    0.18    0.17
  12  -6  -3    0.07    0.15
 -12   6   3    0.32    0.17
 -11  -6   3    1.83    0.27
  11  -6  -3    1.69    0.27
 -11   6   3    1.37    0.25
  10  -6  -3    0.24    0.15
 -10  -6   3    0.34    0.16
 -10   6   3    0.14    0.15
   9  -6  -3    1.23    0.22
  -9  -6   3    1.21    0.21
  -9   6   3    1.39    0.24
  -8  -6   3    2.41    0.26
   8  -6  -3    2.30    0.27
  -8   6   3    2.21    0.26
   7  -6  -3    6.96    0.42
  -7  -6   3    7.30    0.41
  -7   6   3    7.86    0.44
   7   6  -3    7.57    0.37
  -6  -6   3    9.90    0.47
   6  -6  -3   10.57    0.50
   6   6  -3   10.27    0.45
  -6   6   3   10.64    0.52
  -6   6   3    9.33    0.42
  -5  -6   3    6.52    0.34
   5  -6  -3    5.83    0.36
  -5   6   3    6.37    0.38
   5   6  -3    6.48    0.33
  -5   6   3    5.79    0.30
  -4  -6   3    0.62    0.13
   4  -6  -3    0.72    0.15
  -4   6   3    0.68    0.13
   4   6  -3    0.86    0.14
  -3  -6   3   10.22    0.42
   3  -6  -3    9.79    0.45
   3   6  -3    9.96    0.43
  -3   6   3    9.50    0.42
   2  -6  -3    9.61    0.44
  -2  -6   3   10.87    0.42
   2   6  -3    9.49    0.44
   2   6  -3    9.87    0.37
  -2   6   3    9.74    0.43
  -1  -6   3   15.58    0.54
  -1   6   3   14.97    0.58
   1   6  -3   14.12    0.58
   1   6  -3   14.33    0.52
   0  -6  -3    1.04    0.15
   0  -6   3    1.21    0.13
   0   6  -3    1.11    0.17
   0   6   3    1.06    0.16
   0   6  -3    1.42    0.14
  -1  -6  -3    1.60    0.19
  -1  -6  -3    1.48    0.18
  -1   6  -3    1.59    0.16
  -2  -6  -3   10.06    0.46
  -2  -6  -3   10.27    0.44
  -2   6  -3   10.04    0.42
  -3  -6  -3    1.83    0.19
  -3  -6  -3    1.73    0.21
  -3   6  -3    1.89    0.19
  -4  -6  -3    6.20    0.33
  -4  -6  -3    6.10    0.35
  -4   6  -3    6.24    0.33
  -5  -6  -3    2.36    0.22
  -5  -6  -3    2.61    0.26
  -5   6  -3    2.16    0.22
  -6  -6  -3    0.80    0.15
  -6  -6  -3    0.93    0.17
  -6   6  -3    0.68    0.15
  -7  -6  -3    1.35    0.20
  -7  -6  -3    1.17    0.17
  -7   6  -3    1.32    0.19
  -8  -6  -3   -0.14    0.12
  -8   6  -3    0.00    0.12
  -9  -6  -3    0.41    0.17
  -9   6  -3   -0.05    0.12
 -10  -6  -3    1.02    0.23
 -10   6  -3    0.97    0.21
 -11  -6  -3    0.09    0.16
 -11   6  -3    0.39    0.17
  11  -7  -3    0.27    0.17
 -11  -7   3    0.56    0.20
 -11   7   3   -0.05    0.16
  10  -7  -3    0.48    0.18
 -10  -7   3    0.71    0.19
 -10   7   3    0.21    0.18
   9  -7  -3    0.02    0.15
  -9  -7   3    0.16    0.14
  -9   7   3    0.44    0.18
   8  -7  -3    1.30    0.23
  -8  -7   3    1.28    0.22
  -8   7   3    1.14    0.23
  -7  -7   3    2.12    0.25
   7  -7  -3    1.94    0.26
  -7   7   3    1.80    0.25
   6  -7  -3    0.71    0.18
  -6  -7   3    1.04    0.18
  -6   7   3    0.78    0.18
   6   7  -3    0.91    0.16
   5  -7  -3    0.29    0.14
  -5  -7   3    0.37    0.13
  -5   7   3    0.28    0.15
   5   7  -3    0.43    0.13
  -4  -7   3   10.93    0.49
   4  -7  -3   10.31    0.50
   4   7  -3   10.46    0.48
  -4   7   3   10.84    0.46
  -4   7   3   11.04    0.54
   3  -7  -3    6.68    0.38
  -3  -7   3    7.51    0.37
   3   7  -3    6.99    0.36
  -3   7   3    6.56    0.35
  -2  -7   3   18.47    0.66
   2   7  -3   18.26    0.70
  -2   7   3   17.41    0.68
  -1  -7   3   16.88    0.60
   1   7  -3   15.27    0.64
  -1   7   3   15.91    0.64
   0   7   3    1.33    0.20
   0   7  -3    1.54    0.17
   0   7  -3    1.59    0.21
  -1   7  -3    5.72    0.30
  -2  -7  -3   15.06    0.61
  -2  -7  -3   14.98    0.63
  -2   7  -3   14.76    0.58
  -3  -7  -3    1.10    0.17
  -3  -7  -3    1.31    0.20
  -3   7  -3    1.43    0.18
  -4  -7  -3    0.17    0.11
  -4  -7  -3    0.26    0.14
  -4   7  -3    0.15    0.11
  -5  -7  -3    0.21    0.13
  -5  -7  -3    0.30    0.12
  -5   7  -3    0.35    0.13
  -6  -7  -3   -0.05    0.12
  -6   7  -3    0.12    0.12
  -7  -7  -3    2.65    0.29
  -7   7  -3    2.27    0.26
  -8  -7  -3    0.62    0.19
  -8   7  -3    0.55    0.17
  -9  -7  -3    1.80    0.27
  -9   7  -3    1.33    0.23
 -10  -7  -3    0.28    0.19
 -10   7  -3    0.34    0.17
  -9  -8   3    0.73    0.21
   9  -8  -3    0.79    0.23
  -9   8   3    0.78    0.22
  -8  -8   3   -0.02    0.16
   8  -8  -3    0.25    0.17
  -8   8   3    0.18    0.16
   7  -8  -3   -0.23    0.12
  -7  -8   3   -0.01    0.13
  -7   8   3   -0.02    0.13
   6  -8  -3    0.50    0.18
  -6  -8   3    0.82    0.19
  -6   8   3    0.94    0.20
  -5  -8   3    0.31    0.15
  -5   8   3    0.32    0.16
   5   8  -3    0.37    0.14
  -4  -8   3   -0.12    0.10
  -4   8   3    0.17    0.14
   4   8  -3   -0.05    0.10
  -3  -8   3    0.12    0.11
  -3   8   3    0.03    0.11
   3   8  -3   -0.01    0.10
   2   8  -3    0.09    0.11
  -2   8   3    0.00    0.10
   1   8  -3    0.40    0.14
  -1   8   3    0.37    0.13
   0   8  -3    0.40    0.14
   0   8   3    0.19    0.13
  -1   8  -3    0.12    0.10
   1   8   3    0.62    0.16
  -2  -8  -3    1.96    0.25
  -2   8  -3    2.59    0.24
  -3  -8  -3    1.19    0.18
  -3  -8  -3    1.23    0.21
  -3   8  -3    0.97    0.17
  -4  -8  -3    0.05    0.10
  -4  -8  -3   -0.05    0.14
  -4   8  -3    0.17    0.12
  -5  -8  -3    0.24    0.15
  -5   8  -3    0.53    0.16
  -6  -8  -3    0.40    0.17
  -6   8  -3    0.50    0.17
  -7  -8  -3    0.37    0.17
  -7   8  -3    0.40    0.16
  -8  -8  -3    1.83    0.29
  -8   8  -3    2.11    0.27
  -7  -9   3    0.30    0.17
  -7   9   3    0.47    0.18
  -6  -9   3    1.61    0.25
  -6   9   3    1.47    0.26
  -5  -9   3    0.28    0.15
  -5   9   3    0.26    0.17
   4   9  -3    1.24    0.20
  -4   9   3    0.76    0.20
   3   9  -3    1.77    0.23
  -3   9   3    1.43    0.24
   2   9  -3    0.08    0.13
   1   9  -3    0.14    0.13
  -1   9   3    0.34    0.14
   0   9   3    0.11    0.14
   0   9  -3    0.16    0.13
   1   9   3    0.11    0.14
  -1   9  -3    0.17    0.13
   2   9   3    5.02    0.37
  -3  -9  -3    4.56    0.36
  -3   9  -3    5.08    0.34
  -4  -9  -3    0.32    0.17
  -5  -9  -3    1.72    0.26
  -5   9  -3    1.99    0.25
  -6  -9  -3   -0.12    0.15
  -6   9  -3   -0.14    0.13
  -7  -9  -3    1.25    0.26
  -7   9  -3    1.34    0.24
  -5  10   3    1.13    0.24
  -4  10   3    0.42    0.19
  -3  10   3    0.28    0.18
   3  10  -3    0.13    0.15
   2  10  -3    0.12    0.16
  -2  10   3    0.45    0.18
   1  10  -3    0.93    0.20
  -1  10   3    1.09    0.22
   0  10  -3    0.42    0.16
   1  10   3    0.14    0.17
  -1  10  -3    0.16    0.16
  -2  10  -3    0.78    0.20
   2  10   3    0.68    0.21
   3  10   3    0.80    0.22
 -14   0   4    1.40    0.24
 -13   0   4    0.11    0.14
  13   0  -4    0.15    0.13
  12   0  -4    0.20    0.13
 -12   0   4    0.17    0.12
  11   0  -4    1.21    0.18
 -11   0   4    1.44    0.20
 -10   0   4    2.27    0.23
  10   0  -4    2.28    0.23
   9   0  -4    2.15    0.22
  -9   0   4    1.97    0.16
  -9   0   4    2.08    0.21
  -8   0   4   17.53    0.60
   8   0  -4   17.15    0.64
  -8   0   4   17.20    0.64
  -7   0   4   68.07    2.00
  -7   0   4   68.23    2.02
   7   0  -4   65.83    2.04
  -6   0   4    6.90    0.31
   6   0  -4    6.64    0.31
   5   0  -4   50.21    1.53
  -5   0   4   50.92    1.52
  -5   0   4   51.04    1.51
   4   0  -4   41.22    1.25
   3   0  -4   37.24    1.11
  -3   0   4   36.84    1.12
   3   0  -4   37.54    1.13
   2   0  -4   88.63    2.56
   1   0  -4   16.27    0.51
  -1   0   4   15.29    0.51
   1   0  -4   16.29    0.51
   0   0   4   82.22    2.33
   0   0  -4   82.79    2.36
   0   0  -4   80.20    2.37
   1   0   4    5.08    0.20
  -1   0  -4    5.02    0.20
  -1   0  -4    4.80    0.21
  -2   0  -4  143.59    4.15
   2   0   4  150.28    4.11
  -2   0  -4  144.07    4.21
  -3   0  -4   89.44    2.56
  -3   0  -4   88.99    2.54
  -4   0  -4    2.10    0.13
  -4   0  -4    2.22    0.16
  -5   0  -4    1.89    0.17
  -5   0  -4    1.75    0.13
  -6   0  -4    1.88    0.15
  -6   0  -4    2.17    0.19
  -7   0  -4    0.27    0.09
  -7   0  -4    0.10    0.10
  -8   0  -4    3.11    0.21
  -8   0  -4    3.38    0.24
  -9   0  -4    1.74    0.21
  -9   0  -4    1.88    0.18
 -10   0  -4    0.25    0.13
 -11   0  -4    0.11    0.13
 -12   0  -4    1.31    0.22
 -13   0  -4    0.27    0.18
 -14  -1   4    0.08    0.15
  14  -1  -4    0.24    0.16
 -13  -1   4    1.58    0.25
  13  -1  -4    1.46    0.23
  13   1  -4    1.18    0.20
 -13   1   4    1.71    0.23
 -12  -1   4    0.20    0.13
  12  -1  -4    0.09    0.11
 -12   1   4    0.15    0.12
  12   1  -4    0.13    0.12
  11  -1  -4    0.94    0.17
 -11  -1   4    0.43    0.14
 -11   1   4    0.72    0.15
  11   1  -4    0.89    0.16
  10  -1  -4    0.10    0.11
 -10  -1   4   -0.10    0.09
 -10   1   4    0.06    0.10
  10   1  -4    0.04    0.09
 -10   1   4    0.06    0.08
   9  -1  -4    6.85    0.38
  -9  -1   4    7.49    0.38
  -9   1   4    7.25    0.35
  -9   1   4    7.88    0.35
   9   1  -4    7.57    0.37
  -8  -1   4   10.11    0.44
   8  -1  -4   10.73    0.46
   8   1  -4   10.91    0.45
  -8   1   4   10.85    0.43
  -8   1   4    9.86    0.43
  -7  -1   4    1.27    0.11
   7  -1  -4    1.55    0.17
  -7  -1   4    1.68    0.17
   7   1  -4    1.65    0.16
  -7   1   4    1.86    0.16
  -7   1   4    1.60    0.16
   6  -1  -4   30.25    0.97
  -6  -1   4   30.09    0.90
  -6  -1   4   29.40    0.96
  -6   1   4   29.68    0.95
   6   1  -4   29.08    0.96
  -6   1   4   30.53    0.96
  -5  -1   4   24.70    0.74
  -5   1   4   23.80    0.79
   5   1  -4   24.47    0.79
  -5   1   4   24.77    0.79
   4  -1  -4    1.87    0.15
  -4  -1   4    2.11    0.10
  -4  -1   4    1.80    0.14
  -4   1   4    2.23    0.15
   4   1  -4    1.92    0.15
  -3  -1   4    9.69    0.37
   3  -1  -4   10.82    0.37
   3  -1  -4   10.51    0.38
  -3   1   4   10.91    0.38
   3   1  -4    9.85    0.32
   2   1  -4   26.27    0.82
  -1  -1   4   55.63    1.58
   1  -1  -4   54.73    1.62
   1  -1  -4   54.84    1.60
   1   1  -4   54.40    1.59
   0  -1  -4    5.09    0.19
   0  -1  -4    4.97    0.21
   0  -1   4    5.15    0.19
   0   1  -4    5.18    0.20
  -1  -1  -4   27.99    0.80
  -1  -1  -4   27.57    0.85
   1  -1   4   28.60    0.80
  -1   1  -4   24.02    0.83
  -1   1  -4   27.86    0.84
   2  -1   4  160.29    4.42
  -2  -1  -4  157.05    4.47
  -2   1  -4  156.31    4.54
  -3  -1  -4  111.09    3.13
  -3  -1  -4  112.18    3.15
   3  -1   4  110.18    3.11
  -3  -1  -4  109.92    3.23
  -3   1  -4  108.71    3.21
  -4  -1  -4   10.07    0.37
  -4  -1  -4    9.36    0.30
  -4  -1  -4    9.51    0.39
  -4   1  -4    9.94    0.38
  -5  -1  -4    7.89    0.33
  -5  -1  -4    7.61    0.35
  -5   1  -4    8.07    0.29
  -6  -1  -4    0.83    0.12
  -6  -1  -4    0.93    0.14
  -6   1  -4    0.44    0.10
  -6   1  -4    0.79    0.10
  -7  -1  -4    9.62    0.40
  -7  -1  -4   10.07    0.44
  -7   1  -4    9.91    0.37
  -7   1  -4    9.59    0.43
  -8  -1  -4    7.98    0.38
  -8  -1  -4    6.97    0.35
  -8   1  -4    7.48    0.37
  -9  -1  -4    8.58    0.43
  -9  -1  -4    8.70    0.40
  -9   1  -4    8.91    0.43
 -10  -1  -4    1.47    0.21
 -10  -1  -4    1.13    0.17
 -10   1  -4    0.78    0.17
 -11  -1  -4    0.37    0.15
 -11   1  -4    0.53    0.16
 -12  -1  -4    0.02    0.14
 -12   1  -4   -0.02    0.14
 -13  -1  -4    1.26    0.24
 -13   1  -4    0.79    0.22
 -14  -2   4    0.15    0.17
  14  -2  -4    0.45    0.18
  13  -2  -4    0.12    0.15
 -13  -2   4    0.44    0.17
 -12  -2   4    0.66    0.17
  12  -2  -4    0.52    0.16
 -12   2   4    0.52    0.15
  12   2  -4    0.41    0.14
  11  -2  -4    0.09    0.12
 -11  -2   4    0.11    0.12
 -11   2   4    0.03    0.11
 -11   2   4    0.13    0.10
  11   2  -4    0.23    0.11
  10  -2  -4    0.60    0.15
 -10  -2   4    0.51    0.14
 -10   2   4    0.73    0.14
 -10   2   4    0.87    0.14
  10   2  -4    0.81    0.15
  -9  -2   4   -0.06    0.08
   9  -2  -4   -0.03    0.09
  -9   2   4   -0.06    0.07
  -9   2   4   -0.03    0.08
   9   2  -4   -0.02    0.08
   8  -2  -4    0.15    0.10
  -8  -2   4    0.29    0.11
   8   2  -4    0.37    0.10
  -8   2   4    0.28    0.10
  -8   2   4    0.25    0.09
   7  -2  -4    6.79    0.34
  -7   2   4    6.30    0.31
  -7   2   4    6.65    0.32
   7   2  -4    6.93    0.32
  -6   2   4    2.55    0.18
  -6   2   4    2.18    0.18
   6   2  -4    2.30    0.18
   5  -2  -4   31.31    1.03
  -5  -2   4   33.25    1.02
   5   2  -4   32.24    1.01
  -5   2   4   31.58    1.01
  -4  -2   4    3.22    0.19
   4  -2  -4    3.67    0.21
   4   2  -4    3.53    0.20
  -4   2   4    3.67    0.19
   3  -2  -4    4.63    0.23
  -3  -2   4    4.93    0.22
   3  -2  -4    4.89    0.23
  -3   2   4    4.93    0.23
   3   2  -4    4.63    0.24
  -2  -2   4    7.60    0.31
   2  -2  -4    9.04    0.34
   2  -2  -4    9.06    0.33
   2   2  -4    9.35    0.28
  -2   2   4    9.24    0.34
   1  -2  -4    3.56    0.16
   1  -2  -4    3.54    0.18
  -1  -2   4    3.40    0.15
   1   2  -4    3.43    0.18
   1   2  -4    3.38    0.14
   0  -2  -4    6.27    0.23
   0  -2  -4    5.63    0.25
   0  -2   4    6.19    0.22
   0   2   4    6.62    0.27
   0   2  -4    6.41    0.23
   0   2  -4    6.39    0.27
  -1  -2  -4   25.27    0.73
   1  -2   4   23.78    0.71
  -1   2  -4   24.28    0.78
  -1   2  -4   24.18    0.76
   1   2   4   24.46    0.78
  -2  -2  -4   12.91    0.45
   2  -2   4   12.22    0.37
  -2  -2  -4   12.03    0.45
  -2   2  -4   12.67    0.44
  -3  -2  -4    1.35    0.13
  -3  -2  -4    1.48    0.14
  -3   2  -4    1.40    0.13
  -4  -2  -4    4.51    0.24
  -4  -2  -4    4.26    0.23
   4  -2   4    4.34    0.15
  -4   2  -4    4.47    0.23
  -5  -2  -4    9.80    0.39
  -5  -2  -4    9.02    0.39
  -5   2  -4    8.91    0.38
  -6  -2  -4   24.07    0.82
  -6  -2  -4   23.03    0.80
  -7  -2  -4   19.25    0.71
  -7  -2  -4   20.32    0.73
  -7   2  -4   20.06    0.73
  -8  -2  -4    8.63    0.42
  -8  -2  -4    9.70    0.43
  -8   2  -4    8.81    0.42
  -9  -2  -4    4.01    0.30
  -9  -2  -4    3.65    0.27
  -9   2  -4    4.20    0.29
 -10  -2  -4    0.74    0.16
 -10  -2  -4    0.87    0.17
 -10   2  -4    0.88    0.18
 -11  -2  -4    2.37    0.26
 -11  -2  -4    2.50    0.27
 -11   2  -4    2.04    0.25
 -12  -2  -4    0.29    0.16
 -12   2  -4    0.23    0.16
 -13   2  -4    1.14    0.24
 -13  -3   4    0.24    0.18
  13  -3  -4    0.81    0.20
  12  -3  -4    0.33    0.17
 -12  -3   4    0.66    0.18
 -12   3   4    0.59    0.15
  11  -3  -4    0.19    0.13
 -11  -3   4   -0.03    0.12
 -11   3   4    0.12    0.11
  11   3  -4    0.09    0.11
 -11   3   4    0.16    0.11
  10  -3  -4    0.90    0.18
 -10  -3   4    0.96    0.17
 -10   3   4    0.98    0.16
 -10   3   4    1.00    0.16
  10   3  -4    1.35    0.18
  -9  -3   4    1.66    0.21
   9  -3  -4    1.98    0.23
  -9   3   4    1.86    0.19
   9   3  -4    2.07    0.20
  -9   3   4    1.94    0.21
   8  -3  -4    3.03    0.27
  -8  -3   4    2.90    0.23
  -8   3   4    2.70    0.22
   8   3  -4    2.71    0.22
  -8   3   4    3.30    0.22
   7  -3  -4    3.40    0.25
  -7  -3   4    3.07    0.23
  -7   3   4    3.36    0.24
  -7   3   4    3.18    0.21
   7   3  -4    3.37    0.23
  -6  -3   4    5.13    0.28
  -6   3   4    4.77    0.29
   6   3  -4    5.39    0.28
  -6   3   4    5.10    0.26
  -5  -3   4    1.36    0.15
   5  -3  -4    1.21    0.15
  -5   3   4    0.87    0.12
   5   3  -4    1.37    0.15
  -4  -3   4   12.90    0.47
   4  -3  -4   13.06    0.49
  -4   3   4   12.85    0.47
   4   3  -4   12.75    0.48
   3  -3  -4   60.39    1.84
  -3  -3   4   62.08    1.80
   3   3  -4   61.94    1.84
  -3   3   4   60.77    1.82
   2  -3  -4   32.67    1.06
  -2  -3   4   34.12    1.01
   2  -3  -4   33.22    1.04
  -2   3   4   32.29    1.04
   2   3  -4   34.07    1.05
   2   3  -4   33.70    0.97
  -1  -3   4    1.60    0.10
   0  -3  -4   51.15    1.48
   0  -3   4   50.79    1.44
   0  -3  -4   49.99    1.53
   0   3   4   49.91    1.51
   0   3  -4   49.21    1.52
   0   3  -4   49.12    1.48
   1  -3   4   64.95    1.81
  -1  -3  -4   64.11    1.86
  -1  -3  -4   63.95    1.93
  -1   3  -4   63.67    1.89
  -1   3  -4   63.83    1.92
  -2  -3  -4   11.43    0.43
  -2  -3  -4   11.57    0.44
  -2  -3  -4   11.36    0.36
  -2   3  -4   11.37    0.41
  -3  -3  -4   12.23    0.47
  -3  -3  -4   13.15    0.48
  -3   3  -4   12.18    0.46
  -4  -3  -4   16.93    0.64
  -4  -3  -4   18.45    0.65
  -4   3  -4   19.02    0.64
  -5  -3  -4   10.78    0.46
  -5  -3  -4   11.26    0.46
  -5   3  -4   11.61    0.46
  -6  -3  -4   11.28    0.48
  -6  -3  -4   11.23    0.49
  -6   3  -4   11.77    0.48
  -7  -3  -4    5.98    0.34
  -7  -3  -4    6.41    0.34
  -7   3  -4    6.57    0.34
  -8  -3  -4    0.47    0.12
  -8  -3  -4    0.14    0.12
  -8   3  -4    0.15    0.10
  -9  -3  -4    1.98    0.23
  -9  -3  -4    2.23    0.24
  -9   3  -4    1.83    0.22
 -10  -3  -4    0.39    0.15
 -10  -3  -4    0.43    0.14
 -10   3  -4    0.25    0.14
 -11  -3  -4    0.20    0.13
 -11  -3  -4    0.37    0.16
 -11   3  -4    0.20    0.15
 -12  -3  -4    0.14    0.15
 -12   3  -4    0.47    0.17
 -13  -4   4    0.20    0.16
  13  -4  -4    0.06    0.15
 -13   4   4    0.23    0.14
  12  -4  -4    0.41    0.16
 -12  -4   4    0.33    0.18
 -12   4   4    0.20    0.13
  11  -4  -4    0.04    0.12
 -11  -4   4    0.16    0.13
 -11   4   4    0.02    0.12
  10  -4  -4    0.52    0.16
 -10  -4   4    0.40    0.14
 -10   4   4    0.22    0.12
 -10   4   4    0.37    0.12
  10   4  -4    0.34    0.12
  -9  -4   4    2.12    0.24
   9  -4  -4    2.56    0.27
   9   4  -4    2.49    0.22
  -9   4   4    1.66    0.19
  -9   4   4    2.40    0.25
  -8  -4   4    2.69    0.25
   8  -4  -4    2.54    0.26
  -8   4   4    2.91    0.21
  -8   4   4    2.41    0.25
   8   4  -4    2.78    0.22
   7  -4  -4    0.68    0.15
  -7  -4   4    0.53    0.13
   7   4  -4    1.01    0.14
  -7   4   4    0.98    0.17
  -7   4   4    0.83    0.12
   6  -4  -4    0.41    0.12
  -6  -4   4    0.48    0.12
  -6   4   4    0.53    0.11
   6   4  -4    0.43    0.11
  -6   4   4    0.28    0.11
  -5  -4   4   12.88    0.50
   5  -4  -4   13.23    0.53
   5   4  -4   12.65    0.50
  -5   4   4   12.51    0.49
   4  -4  -4    5.78    0.30
  -4  -4   4    5.46    0.27
  -4   4   4    5.68    0.28
   4   4  -4    5.16    0.28
  -3  -4   4    0.83    0.11
   3  -4  -4    0.62    0.11
  -3   4   4    0.95    0.12
   3   4  -4    0.50    0.11
   2  -4  -4   11.47    0.45
  -2  -4   4   12.47    0.43
   2   4  -4   11.76    0.37
  -2   4   4   11.37    0.45
   2   4  -4   11.53    0.45
   1  -4  -4   13.06    0.48
   1  -4  -4   12.92    0.51
  -1  -4   4   14.18    0.46
  -1   4   4   14.15    0.52
   1   4  -4   13.88    0.45
   1   4  -4   13.80    0.51
   0  -4   4   20.55    0.63
   0  -4  -4   18.10    0.65
   0  -4  -4   20.99    0.71
   0   4  -4   20.82    0.65
   0   4   4   20.62    0.71
  -1  -4  -4    8.43    0.31
  -1  -4  -4    8.12    0.37
   1  -4   4    8.47    0.29
  -1   4  -4    9.03    0.33
   1   4   4    9.00    0.38
  -2  -4  -4   14.53    0.55
  -2   4  -4   15.03    0.53
  -3  -4  -4    1.28    0.15
  -3   4  -4    1.11    0.13
  -4  -4  -4   21.72    0.81
  -4  -4  -4   23.78    0.81
  -4   4  -4   24.03    0.80
  -5  -4  -4   30.82    1.05
  -5  -4  -4   32.12    1.07
  -5   4  -4   32.69    1.06
  -6  -4  -4    4.87    0.28
  -6  -4  -4    4.89    0.31
  -6   4  -4    4.75    0.29
  -7  -4  -4    5.13    0.33
  -7  -4  -4    5.39    0.31
  -7   4  -4    5.06    0.31
  -8  -4  -4    0.40    0.15
  -8  -4  -4    0.75    0.15
  -8   4  -4    0.60    0.15
  -9  -4  -4    1.32    0.21
  -9  -4  -4    1.07    0.17
  -9   4  -4    0.92    0.18
 -10  -4  -4   -0.10    0.12
 -10  -4  -4    0.03    0.11
 -10   4  -4    0.05    0.12
 -11  -4  -4   -0.10    0.13
 -11   4  -4    0.05    0.13
 -12  -4  -4    0.53    0.19
 -12   4  -4    0.49    0.19
 -12  -5   4    0.09    0.15
  12  -5  -4    0.39    0.17
 -12   5   4    0.28    0.16
 -11  -5   4    0.94    0.21
  11  -5  -4    0.80    0.20
 -11   5   4    0.86    0.20
 -10  -5   4    1.07    0.21
  10  -5  -4    0.88    0.19
 -10   5   4    0.81    0.18
  -9  -5   4    1.54    0.22
   9  -5  -4    1.78    0.24
   9   5  -4    1.60    0.19
  -9   5   4    1.44    0.22
   8  -5  -4    3.32    0.31
  -8  -5   4    2.96    0.28
  -8   5   4    2.86    0.28
   8   5  -4    3.07    0.24
  -8   5   4    3.39    0.23
   7  -5  -4    0.36    0.13
  -7  -5   4    0.38    0.12
   7   5  -4    0.47    0.12
  -7   5   4    0.54    0.16
  -7   5   4    0.40    0.11
  -6  -5   4    2.14    0.21
   6  -5  -4    2.20    0.24
  -6   5   4    1.75    0.22
  -6   5   4    1.88    0.19
   6   5  -4    2.22    0.20
   5  -5  -4    3.00    0.25
  -5  -5   4    2.85    0.22
   5   5  -4    2.81    0.23
  -5   5   4    2.80    0.21
  -4  -5   4    0.74    0.13
   4  -5  -4    0.80    0.15
  -4   5   4    0.92    0.13
   4   5  -4    0.88    0.14
  -3  -5   4    0.31    0.09
   3  -5  -4    0.29    0.10
   3   5  -4    0.43    0.12
  -3   5   4    0.31    0.10
  -2  -5   4    2.44    0.17
   2  -5  -4    2.57    0.20
   2   5  -4    2.33    0.13
   2   5  -4    2.36    0.21
  -2   5   4    2.44    0.19
  -1  -5   4    1.84    0.14
   1  -5  -4    1.59    0.18
   1  -5  -4    1.84    0.16
  -1   5   4    1.57    0.18
   1   5  -4    2.04    0.20
   1   5  -4    1.81    0.13
   0  -5  -4    0.45    0.09
   0  -5   4    0.07    0.05
   0  -5  -4    0.43    0.11
   0   5  -4    0.35    0.08
   0   5  -4    0.10    0.09
   0   5   4    0.28    0.10
  -1  -5  -4    2.79    0.21
  -1   5  -4    2.25    0.17
   1   5   4    2.27    0.22
  -2  -5  -4    2.31    0.22
  -2  -5  -4    2.35    0.21
  -2   5  -4    2.18    0.17
  -3  -5  -4    2.48    0.22
  -3  -5  -4    2.05    0.22
  -3   5  -4    2.53    0.18
  -4  -5  -4    3.89    0.26
  -4  -5  -4    4.07    0.28
  -4   5  -4    4.10    0.25
  -5  -5  -4    7.58    0.40
  -5  -5  -4    7.28    0.37
  -5   5  -4    7.77    0.38
  -6  -5  -4    8.22    0.42
  -6  -5  -4    8.63    0.41
  -6   5  -4    8.08    0.41
  -7  -5  -4    6.30    0.35
  -7  -5  -4    6.35    0.38
  -7   5  -4    5.82    0.35
  -8  -5  -4    0.81    0.19
  -8  -5  -4    0.94    0.17
  -8   5  -4    0.85    0.17
  -9  -5  -4    1.09    0.20
  -9  -5  -4    1.34    0.19
  -9   5  -4    1.07    0.19
 -10  -5  -4    0.63    0.19
 -10   5  -4    0.46    0.16
 -11  -5  -4    0.56    0.19
 -11  -6   4    0.65    0.20
  11  -6  -4    0.48    0.19
 -11   6   4    0.45    0.18
 -10  -6   4    0.50    0.18
  10  -6  -4    0.65    0.19
 -10   6   4    0.60    0.19
  -9  -6   4    4.60    0.35
   9  -6  -4    3.80    0.36
  -9   6   4    4.88    0.36
  -8  -6   4    3.17    0.31
   8  -6  -4    3.46    0.34
   8   6  -4    3.08    0.26
  -8   6   4    2.95    0.31
   7  -6  -4    2.26    0.27
  -7  -6   4    2.09    0.24
   7   6  -4    2.49    0.23
  -7   6   4    2.32    0.21
  -7   6   4    2.01    0.25
   6  -6  -4    0.16    0.12
  -6  -6   4    0.13    0.11
  -6   6   4    0.05    0.09
  -6   6   4    0.07    0.12
   6   6  -4    0.05    0.10
   5  -6  -4    8.56    0.45
  -5  -6   4    8.71    0.42
  -5   6   4    8.68    0.40
   5   6  -4    8.79    0.42
   4  -6  -4    1.45    0.19
  -4  -6   4    1.30    0.17
  -4   6   4    1.59    0.18
   4   6  -4    1.19    0.17
  -3  -6   4   19.34    0.69
   3  -6  -4   19.63    0.73
  -3   6   4   19.84    0.71
   3   6  -4   18.36    0.71
   2  -6  -4   11.51    0.48
  -2  -6   4   10.98    0.44
   2   6  -4   10.71    0.48
  -2   6   4   11.38    0.48
  -1  -6   4    2.96    0.19
   1  -6  -4    2.50    0.21
   1   6  -4    3.20    0.25
   1   6  -4    2.77    0.18
  -1   6   4    2.87    0.25
   0  -6  -4    5.63    0.33
   0   6   4    6.01    0.34
   0   6  -4    6.10    0.29
   0   6  -4    6.65    0.36
  -1  -6  -4    2.32    0.23
   1   6   4    2.09    0.23
  -1   6  -4    2.67    0.19
  -2  -6  -4    2.41    0.24
  -2  -6  -4    2.36    0.23
  -2   6  -4    2.32    0.19
  -3  -6  -4    0.79    0.15
  -3  -6  -4    0.66    0.15
  -3   6  -4    0.62    0.13
  -4  -6  -4    9.94    0.45
  -4  -6  -4    9.69    0.48
  -4   6  -4    9.44    0.43
  -5  -6  -4    1.14    0.17
  -5  -6  -4    0.93    0.18
  -5   6  -4    1.16    0.17
  -6  -6  -4    0.99    0.17
  -6  -6  -4    0.72    0.17
  -6   6  -4    0.62    0.15
  -7  -6  -4    1.61    0.21
  -7  -6  -4    1.27    0.21
  -7   6  -4    1.96    0.23
  -8  -6  -4    0.02    0.13
  -8   6  -4   -0.13    0.10
  -9  -6  -4    0.50    0.18
  -9   6  -4    0.89    0.20
 -10  -6  -4    0.44    0.20
 -10   6  -4    0.48    0.18
 -10  -7   4    0.85    0.22
  10  -7  -4    0.71    0.22
 -10   7   4    0.67    0.21
  -9  -7   4    0.51    0.18
   9  -7  -4    0.42    0.18
  -9   7   4    0.56    0.18
  -8  -7   4    0.37    0.17
   8  -7  -4    0.11    0.15
  -8   7   4   -0.07    0.14
   7  -7  -4    0.25    0.15
  -7  -7   4   -0.11    0.11
  -7   7   4    0.21    0.16
   7   7  -4    0.20    0.13
   6  -7  -4    3.93    0.35
  -6  -7   4    4.02    0.30
   6   7  -4    3.81    0.28
  -6   7   4    4.11    0.34
  -5  -7   4    7.36    0.38
   5  -7  -4    6.37    0.39
  -5   7   4    6.89    0.36
  -5   7   4    6.84    0.42
   5   7  -4    6.31    0.37
  -4  -7   4    9.40    0.44
   4  -7  -4    8.62    0.46
   4   7  -4    9.25    0.45
  -4   7   4   10.06    0.44
   3  -7  -4    0.69    0.15
  -3  -7   4    0.51    0.13
   3   7  -4    0.35    0.13
  -3   7   4    0.51    0.14
   2  -7  -4    4.26    0.29
  -2  -7   4    4.44    0.27
   2   7  -4    4.11    0.30
  -2   7   4    4.03    0.28
   1   7  -4    8.15    0.43
  -1   7   4    8.84    0.43
   0   7  -4   11.46    0.54
   0   7  -4   12.86    0.48
   0   7   4   11.84    0.54
  -1  -7  -4   10.15    0.49
  -1   7  -4   10.33    0.50
  -1   7  -4   11.14    0.45
   1   7   4   10.19    0.50
  -2  -7  -4    2.26    0.23
  -2   7  -4    2.15    0.21
  -3  -7  -4    4.91    0.34
  -3  -7  -4    4.77    0.32
  -3   7  -4    4.73    0.29
  -4  -7  -4    0.10    0.10
  -4  -7  -4    0.31    0.14
  -4   7  -4    0.20    0.11
  -5  -7  -4    0.03    0.11
  -5  -7  -4    0.32    0.12
  -5   7  -4    0.18    0.11
  -6  -7  -4    1.18    0.18
  -6  -7  -4    1.02    0.21
  -6   7  -4    1.03    0.18
  -7  -7  -4    1.89    0.26
  -7   7  -4    2.18    0.25
  -8  -7  -4    0.41    0.18
  -8   7  -4    0.39    0.16
  -9  -7  -4    0.21    0.16
  -9   7  -4    0.17    0.17
   9  -8  -4    0.31    0.19
  -9  -8   4   -0.13    0.14
  -9   8   4    0.34    0.19
   8  -8  -4    0.44    0.19
  -8  -8   4    0.55    0.19
  -8   8   4    0.31    0.18
  -7  -8   4    0.70    0.19
   7  -8  -4    0.66    0.20
  -7   8   4    0.68    0.20
  -6  -8   4    0.55    0.18
   6  -8  -4    1.02    0.21
  -6   8   4    0.94    0.22
   6   8  -4    0.54    0.16
   5  -8  -4    0.15    0.14
  -5  -8   4    0.04    0.13
  -5   8   4    0.03    0.14
   5   8  -4    0.40    0.15
   4  -8  -4    1.70    0.24
  -4  -8   4    1.98    0.23
  -4   8   4    1.66    0.25
   4   8  -4    1.84    0.23
  -4   8   4    1.59    0.20
  -3   8   4    0.45    0.14
   3   8  -4    0.50    0.14
  -2   8   4    0.38    0.13
   2   8  -4    0.14    0.13
  -1   8   4    0.19    0.12
   1   8  -4    0.26    0.14
   0   8  -4    0.60    0.16
   0   8   4    0.67    0.16
   1   8   4    0.45    0.15
  -1   8  -4    0.58    0.16
  -2  -8  -4   -0.01    0.09
  -2   8  -4    0.02    0.10
   2   8   4    0.02    0.13
  -3  -8  -4    0.22    0.12
  -3  -8  -4    0.27    0.15
  -3   8  -4    0.14    0.12
  -4  -8  -4    1.21    0.22
  -4  -8  -4    1.55    0.22
  -4   8  -4    1.63    0.21
  -5  -8  -4    0.17    0.14
  -5  -8  -4    0.03    0.11
  -5   8  -4    0.06    0.11
  -6  -8  -4   -0.04    0.13
  -6   8  -4   -0.08    0.12
  -7  -8  -4    0.30    0.18
  -7   8  -4   -0.02    0.15
  -8  -8  -4    2.24    0.32
  -8   8  -4    2.63    0.30
  -7  -9   4    0.29    0.17
  -7   9   4    0.24    0.18
  -6  -9   4    1.24    0.23
  -6   9   4    1.08    0.25
   5   9  -4    0.92    0.20
  -5   9   4    0.63    0.20
  -4   9   4    1.04    0.22
   4   9  -4    1.30    0.22
   3   9  -4    0.51    0.17
  -2   9   4    0.08    0.13
   2   9  -4   -0.03    0.12
   1   9  -4    0.44    0.17
  -1   9   4    0.83    0.18
   0   9  -4    1.72    0.24
   0   9   4    1.87    0.25
   1   9   4    0.68    0.19
  -1   9  -4    1.14    0.21
  -2   9  -4    4.72    0.36
   2   9   4    3.93    0.37
   3   9   4    2.92    0.33
  -4   9  -4    0.39    0.15
  -5  -9  -4    2.62    0.33
  -5   9  -4    2.02    0.25
  -6  -9  -4    0.35    0.18
  -6   9  -4   -0.06    0.14
  -4  10   4    0.42    0.19
   3  10  -4    1.17    0.22
  -3  10   4    1.42    0.26
   2  10  -4    0.29    0.16
   1  10  -4    0.85    0.21
   0  10   4    0.70    0.20
   0  10  -4    0.71    0.20
  -1  10  -4    1.71    0.26
   1  10   4    1.40    0.25
   2  10   4    1.53    0.27
  -2  10  -4    1.67    0.26
  -3  10  -4    1.89    0.28
   3  10   4    1.84    0.30
 -14   0   5    0.73    0.19
  14   0  -5    0.88    0.21
  13   0  -5    0.01    0.13
 -13   0   5   -0.07    0.12
 -12   0   5    0.49    0.15
  12   0  -5    0.27    0.13
  11   0  -5   -0.04    0.10
 -11   0   5   -0.08    0.10
  10   0  -5    2.91    0.26
 -10   0   5    2.53    0.25
   9   0  -5    7.18    0.37
  -9   0   5    7.50    0.38
  -8   0   5    5.80    0.30
   8   0  -5    5.57    0.31
  -8   0   5    5.41    0.26
  -7   0   5   18.42    0.67
   7   0  -5   18.98    0.69
  -7   0   5   19.32    0.63
  -6   0   5    6.98    0.31
   6   0  -5    6.41    0.32
   5   0  -5    0.51    0.09
   4   0  -5   10.33    0.39
  -4   0   5   10.02    0.38
   3   0  -5  135.84    4.00
  -3   0   5  140.13    3.95
   3   0  -5  140.63    4.00
  -2   0   5   24.56    0.78
   2   0  -5   24.80    0.78
   2   0  -5   24.95    0.77
   1   0  -5   30.31    0.94
   1   0  -5   31.38    0.94
  -1   0   5   31.01    0.94
   0   0   5   80.65    2.32
  -1   0  -5  188.25    5.41
  -1   0  -5  187.86    5.36
  -2   0  -5   33.07    0.99
  -2   0  -5   32.83    1.03
  -3   0  -5   13.72    0.44
  -3   0  -5   13.45    0.50
  -5   0  -5   16.87    0.55
  -5   0  -5   15.68    0.53
  -6   0  -5    0.39    0.10
  -6   0  -5    0.31    0.11
  -7   0  -5    2.21    0.18
  -7   0  -5    2.20    0.22
  -8   0  -5    8.06    0.41
  -8   0  -5    8.46    0.37
  -9   0  -5    0.24    0.13
 -10   0  -5    0.03    0.12
 -11   0  -5    0.18    0.14
 -12   0  -5    2.02    0.28
 -13   0  -5   -0.15    0.14
  14  -1  -5    0.35    0.16
 -14  -1   5    0.13    0.16
 -14   1   5    0.13    0.14
  13  -1  -5    0.00    0.13
 -13  -1   5    0.07    0.13
 -13   1   5    0.13    0.13
  13   1  -5   -0.01    0.13
 -12  -1   5    0.38    0.15
  12  -1  -5    0.11    0.12
  12   1  -5    0.11    0.12
 -12   1   5    0.13    0.13
 -11  -1   5    0.90    0.18
  11  -1  -5    0.78    0.17
 -11   1   5    0.80    0.16
  11   1  -5    0.79    0.16
  10  -1  -5    0.19    0.12
 -10  -1   5    0.12    0.11
  10   1  -5    0.33    0.12
 -10   1   5    0.12    0.10
   9  -1  -5    3.38    0.27
  -9  -1   5    3.51    0.25
  -9   1   5    3.85    0.26
  -9   1   5    3.91    0.24
   9   1  -5    3.93    0.27
  -8  -1   5   18.00    0.68
   8  -1  -5   17.44    0.68
  -8   1   5   17.95    0.66
  -8   1   5   18.63    0.65
   8   1  -5   18.15    0.67
   7  -1  -5    3.23    0.24
  -7   1   5    3.66    0.21
   7   1  -5    3.52    0.24
  -7   1   5    3.57    0.23
  -6  -1   5    2.35    0.12
  -6   1   5    2.17    0.16
  -6   1   5    1.99    0.18
   6   1  -5    1.86    0.17
   5  -1  -5    5.30    0.27
  -5  -1   5    5.11    0.20
  -5  -1   5    5.27    0.26
   5   1  -5    5.51    0.27
  -5   1   5    5.25    0.26
   4  -1  -5   41.30    1.27
  -4  -1   5   40.08    1.25
  -4   1   5   41.79    1.25
   3  -1  -5    2.67    0.17
  -3  -1   5    2.07    0.15
   3  -1  -5    2.80    0.17
   3   1  -5    2.45    0.17
   3   1  -5    2.24    0.12
   2  -1  -5   35.70    1.07
   2  -1  -5   35.25    1.06
  -2  -1   5   34.22    1.04
   2   1  -5   34.44    1.03
  -2   1   5   34.66    1.06
   2   1  -5   33.41    1.06
   1  -1  -5   27.48    0.87
   1   1  -5   27.62    0.85
   1   1  -5   28.07    0.87
  -1   1   5   28.13    0.87
   0  -1  -5   44.73    1.34
   0  -1  -5   46.63    1.38
   0  -1   5   44.91    1.33
   0   1  -5   44.72    1.37
   0   1   5   46.44    1.37
   0   1  -5   46.99    1.37
  -1  -1  -5   51.91    1.54
  -1  -1  -5   50.27    1.48
   1  -1   5   50.96    1.48
  -1   1  -5   50.96    1.52
  -1   1  -5   51.61    1.53
   1   1   5   50.86    1.51
  -2  -1  -5    7.95    0.33
   2  -1   5    8.24    0.28
  -2  -1  -5    8.04    0.27
  -2   1  -5    7.69    0.31
   2   1   5    8.07    0.33
  -2   1  -5    8.24    0.32
   3  -1   5    6.49    0.24
  -3  -1  -5    6.55    0.22
  -3   1  -5    6.29    0.27
  -3   1  -5    6.20    0.28
   3   1   5    6.22    0.28
  -4  -1  -5    9.14    0.37
  -4  -1  -5    9.65    0.40
  -4  -1  -5    9.03    0.30
   4  -1   5    9.25    0.33
  -4   1  -5    9.24    0.38
   5  -1   5   21.73    0.68
  -6  -1  -5    7.75    0.35
  -6  -1  -5    7.68    0.38
  -6   1  -5    7.67    0.30
  -7  -1  -5    3.81    0.27
  -7  -1  -5    3.80    0.24
  -7   1  -5    4.17    0.27
  -8  -1  -5    1.45    0.17
  -8  -1  -5    1.17    0.18
  -8   1  -5    1.25    0.18
  -9  -1  -5    1.49    0.19
  -9  -1  -5    1.48    0.21
  -9   1  -5    1.43    0.20
 -10  -1  -5    2.82    0.29
 -10   1  -5    2.90    0.29
 -11  -1  -5    0.55    0.17
 -11   1  -5    0.49    0.17
 -12  -1  -5    1.40    0.24
 -12   1  -5    1.66    0.25
 -13  -1  -5    0.84    0.21
 -13   1  -5    0.13    0.18
 -14  -2   5    0.35    0.18
  14  -2  -5    0.59    0.19
 -13  -2   5    0.34    0.17
  13  -2  -5    0.40    0.16
 -13   2   5    0.31    0.15
  12  -2  -5    0.20    0.13
 -12  -2   5    0.09    0.12
  12   2  -5    0.07    0.11
 -12   2   5   -0.04    0.11
  11  -2  -5    0.22    0.14
 -11  -2   5    0.42    0.14
  11   2  -5    0.30    0.13
 -11   2   5    0.03    0.10
 -11   2   5    0.22    0.11
  10  -2  -5    0.73    0.16
 -10  -2   5    0.63    0.15
 -10   2   5    0.66    0.14
  10   2  -5    0.80    0.15
 -10   2   5    0.61    0.13
   9  -2  -5    2.36    0.24
  -9  -2   5    1.92    0.21
  -9   2   5    1.49    0.18
   9   2  -5    1.97    0.20
  -9   2   5    2.03    0.20
  -8  -2   5    2.07    0.21
   8  -2  -5    2.62    0.24
   8   2  -5    2.46    0.22
  -8   2   5    2.07    0.20
  -8   2   5    2.04    0.20
   7  -2  -5    5.06    0.31
  -7  -2   5    6.50    0.32
   7   2  -5    5.95    0.31
  -7   2   5    5.77    0.30
  -7   2   5    5.86    0.30
  -6  -2   5    9.53    0.41
  -6   2   5    9.49    0.40
   6   2  -5    9.19    0.40
  -6   2   5    9.57    0.40
   5  -2  -5    1.84    0.17
  -5  -2   5    2.07    0.16
  -5   2   5    2.04    0.16
   5   2  -5    2.29    0.18
  -4  -2   5    2.96    0.18
   4  -2  -5    2.94    0.19
  -4   2   5    2.89    0.18
   4   2  -5    3.43    0.21
   3  -2  -5    0.46    0.09
  -3  -2   5    0.58    0.09
   3  -2  -5    0.47    0.08
  -3   2   5    0.45    0.08
   3   2  -5    0.50    0.04
   3   2  -5    0.25    0.07
   2  -2  -5   10.08    0.39
  -2  -2   5   10.98    0.38
   2  -2  -5   10.49    0.41
   2   2  -5   10.72    0.41
   2   2  -5   10.80    0.34
   1  -2  -5   16.93    0.59
   1   2  -5   17.02    0.59
  -1   2   5   17.73    0.59
   1   2  -5   17.25    0.54
   0  -2  -5    2.60    0.17
   0  -2   5    2.75    0.13
   0  -2  -5    2.64    0.14
   0   2   5    2.56    0.17
   0   2  -5    2.88    0.18
   0   2  -5    2.61    0.14
  -1  -2  -5    2.51    0.12
  -1  -2  -5    1.99    0.15
   1  -2   5    2.33    0.11
  -1   2  -5    2.27    0.17
   1   2   5    2.23    0.16
  -1   2  -5    2.58    0.15
   2  -2   5    5.83    0.20
  -2  -2  -5    5.71    0.19
  -2  -2  -5    4.79    0.25
  -2   2  -5    6.10    0.27
   2   2   5    4.97    0.26
  -2   2  -5    6.05    0.25
  -3  -2  -5    1.74    0.16
  -3  -2  -5    1.81    0.16
   3  -2   5    1.81    0.09
  -3   2  -5    1.75    0.15
  -4  -2  -5    2.71    0.21
  -4  -2  -5    2.79    0.20
  -4   2  -5    3.03    0.20
  -5  -2  -5   36.40    1.16
  -5  -2  -5   35.65    1.14
  -5   2  -5   35.13    1.15
  -6  -2  -5   39.20    1.29
  -6  -2  -5   40.45    1.27
  -6   2  -5   39.87    1.29
  -7  -2  -5    4.99    0.30
  -7  -2  -5    5.45    0.30
  -7   2  -5    4.59    0.29
  -8  -2  -5    7.81    0.39
  -8  -2  -5    7.69    0.40
  -8   2  -5    7.88    0.40
  -9  -2  -5    2.01    0.23
  -9  -2  -5    1.97    0.23
  -9   2  -5    1.83    0.23
 -10  -2  -5    1.32    0.20
 -10  -2  -5    1.08    0.20
 -10   2  -5    0.86    0.18
 -11  -2  -5    0.27    0.15
 -11   2  -5    0.43    0.17
 -12  -2  -5    0.32    0.17
 -12   2  -5    0.04    0.15
  13  -3  -5    0.05    0.14
 -13  -3   5    0.24    0.17
 -12  -3   5    0.04    0.14
  12  -3  -5    0.20    0.14
 -12   3   5   -0.09    0.11
  12   3  -5    0.19    0.13
 -12   3   5    0.10    0.11
 -11  -3   5   -0.02    0.11
  11  -3  -5   -0.15    0.11
 -11   3   5   -0.01    0.10
 -11   3   5    0.09    0.11
  11   3  -5   -0.20    0.08
 -10  -3   5    0.50    0.14
  10  -3  -5    0.46    0.15
 -10   3   5    0.42    0.13
  10   3  -5    0.26    0.12
 -10   3   5    0.11    0.10
  -9  -3   5    0.50    0.14
   9  -3  -5    0.49    0.14
   9   3  -5    0.34    0.12
  -9   3   5    0.47    0.12
  -9   3   5    0.47    0.13
   8  -3  -5    0.57    0.14
  -8  -3   5    0.47    0.13
  -8   3   5    0.61    0.14
   8   3  -5    0.69    0.13
  -8   3   5    0.62    0.12
  -7  -3   5    1.09    0.16
   7  -3  -5    1.11    0.17
   7   3  -5    1.11    0.16
  -7   3   5    1.43    0.18
  -7   3   5    1.29    0.16
   6  -3  -5   29.69    1.01
  -6  -3   5   29.69    0.99
  -6   3   5   29.18    0.97
   6   3  -5   30.52    0.99
  -5  -3   5   18.94    0.66
   5  -3  -5   18.93    0.68
  -5   3   5   19.44    0.67
   5   3  -5   18.24    0.67
  -4  -3   5    6.36    0.29
   4  -3  -5    6.36    0.31
  -4   3   5    6.31    0.30
   4   3  -5    5.67    0.30
   3  -3  -5   15.38    0.57
  -3  -3   5   15.59    0.54
   3  -3  -5   15.14    0.55
   3   3  -5   16.04    0.57
  -3   3   5   15.42    0.56
   2  -3  -5   30.16    0.96
   2  -3  -5   28.93    0.93
  -2  -3   5   29.22    0.90
  -2   3   5   30.16    0.95
   2   3  -5   27.93    0.86
   1  -3  -5   18.64    0.62
  -1  -3   5   15.00    0.55
   1  -3  -5   18.91    0.59
  -1   3   5   17.51    0.61
   1   3  -5   17.30    0.55
   1   3  -5   17.49    0.61
   0  -3   5   13.57    0.44
   0   3  -5   13.33    0.45
   0   3  -5   13.44    0.50
  -1  -3  -5    3.56    0.16
  -1  -3  -5    4.04    0.22
   1  -3   5    3.60    0.15
   1   3   5    4.00    0.23
  -1   3  -5    3.54    0.19
  -1   3  -5    3.62    0.22
  -2  -3  -5    4.19    0.24
  -2  -3  -5    4.58    0.17
   2  -3   5    4.57    0.15
   2   3   5    4.54    0.26
  -2   3  -5    4.17    0.25
  -2   3  -5    4.42    0.22
  -3  -3  -5    1.99    0.18
  -3  -3  -5    2.10    0.19
  -3   3  -5    2.44    0.17
  -4  -3  -5    9.97    0.44
  -4  -3  -5   10.32    0.44
  -4   3  -5   10.44    0.42
  -5  -3  -5   19.83    0.72
  -5  -3  -5   19.30    0.72
  -5   3  -5   20.06    0.71
  -6  -3  -5   21.37    0.77
  -6  -3  -5   21.00    0.77
  -6   3  -5   21.05    0.77
  -7  -3  -5    3.43    0.26
  -7  -3  -5    3.46    0.26
  -7   3  -5    3.38    0.25
  -8  -3  -5    0.73    0.15
  -8  -3  -5    1.00    0.17
  -8   3  -5    0.59    0.14
  -9  -3  -5    3.41    0.28
  -9  -3  -5    2.53    0.27
  -9   3  -5    3.10    0.29
 -10  -3  -5    0.10    0.13
 -10  -3  -5    0.03    0.11
 -10   3  -5    0.28    0.15
 -11  -3  -5    1.25    0.21
 -11  -3  -5    1.20    0.22
 -11   3  -5    1.19    0.22
 -12  -3  -5    0.00    0.14
 -12   3  -5    0.10    0.15
  13  -4  -5    0.22    0.16
 -13  -4   5    0.20    0.17
 -13   4   5    0.09    0.14
  12  -4  -5    1.26    0.24
 -12  -4   5    0.72    0.20
 -12   4   5    1.11    0.20
  11  -4  -5    0.73    0.19
 -11  -4   5    0.73    0.18
 -11   4   5    0.33    0.15
  11   4  -5    1.00    0.17
  10  -4  -5    0.01    0.12
 -10  -4   5    0.18    0.12
  10   4  -5   -0.06    0.09
 -10   4   5    0.16    0.11
 -10   4   5   -0.07    0.10
  -9  -4   5    0.27    0.12
   9  -4  -5    0.33    0.13
   9   4  -5    0.19    0.11
  -9   4   5    0.10    0.09
  -9   4   5    0.18    0.11
   8  -4  -5    0.80    0.16
  -8  -4   5    1.06    0.17
  -8   4   5    0.54    0.13
   8   4  -5    0.73    0.14
  -8   4   5    0.82    0.17
  -7  -4   5    1.39    0.18
   7  -4  -5    1.55    0.20
  -7   4   5    1.17    0.18
  -7   4   5    1.56    0.18
   7   4  -5    1.45    0.17
  -6  -4   5   -0.07    0.08
   6  -4  -5    0.24    0.11
  -6   4   5    0.38    0.11
   6   4  -5    0.24    0.11
  -5  -4   5    0.25    0.09
   5  -4  -5    0.39    0.11
   5   4  -5    0.27    0.11
  -5   4   5    0.22    0.10
   4  -4  -5   17.19    0.62
  -4  -4   5   16.02    0.59
   4   4  -5   16.34    0.62
  -4   4   5   16.60    0.61
  -3  -4   5   11.73    0.43
   3  -4  -5   10.98    0.46
  -3   4   5   11.99    0.46
   3   4  -5   10.88    0.46
   2  -4  -5    2.68    0.20
  -2  -4   5    3.19    0.18
  -2   4   5    3.37    0.22
   2   4  -5    3.09    0.14
   2   4  -5    3.54    0.24
   1  -4  -5    0.16    0.07
  -1  -4   5    0.07    0.05
  -1   4   5    0.18    0.08
   1   4  -5    0.12    0.05
   1   4  -5    0.01    0.03
   0  -4  -5    0.91    0.10
   0  -4   5    0.60    0.07
   0  -4  -5    0.74    0.12
   0   4  -5    0.95    0.10
   0   4   5    0.87    0.14
  -1  -4  -5    2.10    0.19
   1  -4   5    2.10    0.11
  -1  -4  -5    1.77    0.13
  -1   4  -5    2.40    0.15
  -1   4  -5    2.06    0.20
  -2  -4  -5    5.48    0.29
  -2   4  -5    5.36    0.31
  -2   4  -5    5.25    0.25
  -3  -4  -5   20.61    0.76
  -3  -4  -5   21.49    0.75
  -3   4  -5   20.93    0.72
  -4  -4  -5   37.55    1.24
  -4  -4  -5   36.96    1.23
  -4   4  -5   38.24    1.22
  -5  -4  -5    4.34    0.29
  -5  -4  -5    4.47    0.28
  -5   4  -5    4.25    0.27
  -6  -4  -5    3.87    0.28
  -6  -4  -5    3.77    0.26
  -6   4  -5    3.48    0.25
  -7  -4  -5    0.34    0.13
  -7   4  -5    0.38    0.13
  -8  -4  -5    0.76    0.16
  -8  -4  -5    0.98    0.18
  -8   4  -5    0.64    0.15
  -9  -4  -5    0.26    0.15
  -9  -4  -5    0.31    0.14
  -9   4  -5    0.53    0.16
 -10  -4  -5    1.84    0.23
 -10  -4  -5    2.20    0.27
 -10   4  -5    1.64    0.23
 -11  -4  -5    0.61    0.19
 -11  -4  -5    0.55    0.16
 -11   4  -5    0.47    0.17
  12  -5  -5    0.73    0.21
 -12  -5   5    1.02    0.23
 -12   5   5    0.36    0.17
  11  -5  -5    0.54    0.18
 -11  -5   5    0.59    0.18
 -11   5   5    0.27    0.15
  10  -5  -5    1.53    0.24
 -10  -5   5    1.35    0.22
  10   5  -5    1.58    0.20
 -10   5   5    1.28    0.21
   9  -5  -5    0.22    0.14
  -9  -5   5    0.27    0.14
  -9   5   5    0.13    0.13
   9   5  -5    0.24    0.12
  -9   5   5    0.08    0.11
  -8  -5   5    1.34    0.20
   8  -5  -5    1.43    0.22
   8   5  -5    1.63    0.20
  -8   5   5    1.44    0.22
  -8   5   5    1.40    0.18
  -7  -5   5    0.05    0.10
   7  -5  -5    0.08    0.11
  -7   5   5   -0.04    0.11
  -7   5   5    0.02    0.08
   7   5  -5    0.05    0.10
   6  -5  -5    3.51    0.28
  -6  -5   5    2.82    0.23
   6   5  -5    2.99    0.24
  -6   5   5    3.32    0.24
   5  -5  -5    1.01    0.17
  -5  -5   5    0.92    0.15
  -5   5   5    0.94    0.15
   5   5  -5    0.82    0.15
   4  -5  -5    3.91    0.27
  -4  -5   5    4.23    0.25
   4   5  -5    3.65    0.27
  -4   5   5    4.09    0.26
  -3  -5   5   13.90    0.51
   3  -5  -5   13.28    0.54
  -3   5   5   13.36    0.54
   3   5  -5   14.32    0.56
   2  -5  -5    2.41    0.23
   2  -5  -5    2.98    0.22
  -2  -5   5    3.21    0.20
   2   5  -5    2.72    0.23
  -2   5   5    3.55    0.24
   1  -5  -5    2.16    0.21
  -1  -5   5    2.38    0.16
   1  -5  -5    2.21    0.19
   1   5  -5    2.26    0.14
   1   5  -5    2.30    0.22
  -1   5   5    2.45    0.22
   0  -5  -5    0.32    0.11
   0  -5  -5    0.59    0.10
   0   5  -5    0.47    0.09
   0   5   5    0.56    0.13
   0   5  -5    0.15    0.09
  -1  -5  -5    5.10    0.30
  -1  -5  -5    5.32    0.25
  -1   5  -5    5.42    0.32
   1   5   5    5.46    0.32
  -1   5  -5    5.38    0.26
  -2  -5  -5    4.83    0.30
   2   5   5    5.36    0.32
  -2   5  -5    4.87    0.31
  -2   5  -5    5.50    0.27
  -3  -5  -5   22.38    0.85
  -3  -5  -5   23.88    0.85
  -3   5  -5   23.95    0.81
  -4  -5  -5    7.50    0.38
  -4  -5  -5    7.45    0.40
  -4   5  -5    7.27    0.36
  -5  -5  -5    2.52    0.26
  -5  -5  -5    2.70    0.24
  -5   5  -5    2.24    0.22
  -6  -5  -5    7.39    0.42
  -6  -5  -5    7.39    0.38
  -6   5  -5    7.53    0.39
  -7  -5  -5    0.50    0.16
  -7  -5  -5    0.45    0.13
  -7   5  -5    0.40    0.14
  -8  -5  -5    0.54    0.16
  -8  -5  -5    0.68    0.16
  -8   5  -5    0.62    0.16
  -9  -5  -5    0.04    0.11
  -9  -5  -5   -0.01    0.13
  -9   5  -5    0.03    0.13
 -10  -5  -5    0.22    0.16
 -10   5  -5   -0.02    0.14
 -11  -5  -5    1.60    0.26
 -11   5  -5    1.40    0.24
  11  -6  -5    0.82    0.22
 -11  -6   5    0.84    0.22
 -11   6   5    0.45    0.18
 -10  -6   5    0.88    0.20
  10  -6  -5    0.46    0.18
 -10   6   5    0.54    0.18
  -9  -6   5    1.47    0.24
   9  -6  -5    1.73    0.26
   9   6  -5    1.17    0.18
  -9   6   5    1.06    0.21
   8  -6  -5    0.11    0.14
  -8  -6   5    0.09    0.12
  -8   6   5    0.00    0.11
   8   6  -5    0.12    0.12
  -8   6   5   -0.07    0.13
  -7  -6   5    2.23    0.25
   7  -6  -5    2.94    0.30
   7   6  -5    2.65    0.25
  -7   6   5    2.30    0.28
  -7   6   5    3.03    0.23
  -6  -6   5    1.40    0.20
   6  -6  -5    1.83    0.24
   6   6  -5    1.53    0.20
  -6   6   5    1.40    0.19
  -6   6   5    1.41    0.22
  -5  -6   5    6.73    0.37
   5  -6  -5    7.15    0.40
   5   6  -5    6.57    0.37
  -5   6   5    7.24    0.37
   4  -6  -5    1.86    0.22
  -4  -6   5    1.52    0.18
  -4   6   5    1.61    0.19
   4   6  -5    1.24    0.18
  -3  -6   5    0.77    0.14
   3  -6  -5    1.26    0.17
  -3   6   5    0.83    0.15
   3   6  -5    0.78    0.16
   2  -6  -5    5.21    0.29
  -2  -6   5    4.47    0.26
   2   6  -5    4.71    0.30
  -2   6   5    4.56    0.30
   1  -6  -5    5.66    0.34
   1  -6  -5    5.78    0.31
  -1   6   5    6.09    0.35
   1   6  -5    6.54    0.36
   0  -6  -5    6.83    0.37
   0  -6  -5    6.87    0.33
   0   6   5    6.97    0.38
   0   6  -5    6.58    0.30
   0   6  -5    7.02    0.38
  -1  -6  -5    2.35    0.23
  -1   6  -5    2.39    0.24
   1   6   5    2.02    0.23
  -1   6  -5    2.00    0.18
  -2  -6  -5    7.01    0.38
  -2   6  -5    6.62    0.38
  -2   6  -5    6.95    0.34
   2   6   5    7.80    0.41
  -3  -6  -5    8.40    0.43
  -3  -6  -5    8.81    0.46
  -3   6  -5    9.27    0.41
  -4  -6  -5    4.32    0.29
  -4  -6  -5    3.92    0.30
  -4   6  -5    3.70    0.26
  -5  -6  -5    0.78    0.16
  -5  -6  -5    1.01    0.19
  -5   6  -5    1.15    0.17
  -6  -6  -5    0.41    0.15
  -6  -6  -5    0.59    0.15
  -6   6  -5    0.28    0.13
  -7  -6  -5    0.47    0.14
  -7  -6  -5    0.38    0.16
  -7   6  -5    0.29    0.14
  -8  -6  -5    0.43    0.17
  -8  -6  -5    0.53    0.15
  -8   6  -5    0.70    0.18
  -9  -6  -5    0.48    0.18
  -9   6  -5    0.45    0.17
 -10  -6  -5    0.41    0.19
 -10   6  -5   -0.07    0.14
  10  -7  -5    0.18    0.18
 -10  -7   5    0.19    0.16
 -10   7   5    0.51    0.20
   9  -7  -5    0.73    0.21
  -9  -7   5    0.78    0.21
  -9   7   5    1.07    0.23
   8  -7  -5    0.43    0.17
  -8  -7   5    0.51    0.17
  -8   7   5    0.23    0.17
   8   7  -5    0.47    0.15
   7  -7  -5    1.60    0.25
  -7  -7   5    2.05    0.25
  -7   7   5    1.66    0.26
   7   7  -5    1.99    0.23
  -6  -7   5    2.82    0.28
   6  -7  -5    3.63    0.33
   6   7  -5    3.42    0.28
  -6   7   5    2.42    0.30
  -6   7   5    2.86    0.26
  -5  -7   5    2.26    0.24
   5  -7  -5    2.62    0.28
  -5   7   5    2.20    0.23
   5   7  -5    1.96    0.23
   4  -7  -5    7.01    0.40
  -4  -7   5    6.81    0.36
  -4   7   5    6.12    0.36
   4   7  -5    6.93    0.38
  -3  -7   5    2.92    0.23
   3  -7  -5    2.90    0.27
   3   7  -5    2.51    0.26
  -3   7   5    2.37    0.25
   2  -7  -5    6.63    0.36
   2   7  -5    5.80    0.35
  -2   7   5    6.36    0.37
   1   7  -5    5.69    0.35
  -1   7   5    5.39    0.35
   0  -7  -5    5.08    0.33
   0   7  -5    4.30    0.32
   0   7   5    5.10    0.34
  -1  -7  -5    1.05    0.18
  -1   7  -5    1.23    0.20
  -1   7  -5    1.09    0.15
   1   7   5    1.06    0.19
  -2  -7  -5    0.89    0.17
  -2   7  -5    0.67    0.13
  -2   7  -5    0.76    0.17
   2   7   5    0.85    0.18
  -3  -7  -5    0.01    0.11
  -3   7  -5   -0.02    0.10
  -4  -7  -5   -0.02    0.10
  -4  -7  -5   -0.04    0.12
  -4   7  -5    0.04    0.11
  -5  -7  -5    0.33    0.15
  -5  -7  -5    0.63    0.15
  -5   7  -5    0.37    0.14
  -6  -7  -5    0.78    0.17
  -6  -7  -5    0.85    0.20
  -6   7  -5    1.05    0.20
  -7  -7  -5    0.71    0.17
  -7  -7  -5    0.95    0.21
  -7   7  -5    0.66    0.17
  -8  -7  -5    0.06    0.16
  -8   7  -5   -0.11    0.13
  -9  -7  -5    0.24    0.18
  -9   7  -5    0.11    0.16
  -9  -8   5    0.40    0.18
   9  -8  -5    0.20    0.18
  -9   8   5    0.34    0.19
  -8  -8   5    0.45    0.18
   8  -8  -5    0.06    0.16
  -8   8   5    0.07    0.16
  -7  -8   5   -0.03    0.14
   7  -8  -5    0.19    0.17
  -7   8   5    0.27    0.18
   7   8  -5    0.07    0.13
   6  -8  -5    0.06    0.14
  -6  -8   5    0.26    0.15
   6   8  -5    0.16    0.14
  -6   8   5    0.42    0.18
  -5  -8   5    0.28    0.13
   5  -8  -5    0.48    0.16
  -5   8   5   -0.07    0.13
   5   8  -5    0.05    0.13
   4  -8  -5    0.68    0.18
  -4   8   5    0.76    0.16
   4   8  -5    0.53    0.16
   3  -8  -5    0.24    0.13
  -3   8   5    0.16    0.13
   3   8  -5    0.43    0.15
  -2   8   5    0.64    0.16
   2   8  -5    0.36    0.14
  -1   8   5    0.77    0.17
   1   8  -5    0.44    0.16
   0   8  -5    0.62    0.16
   0   8   5    0.71    0.17
  -1   8  -5    0.03    0.12
   1   8   5    0.02    0.12
  -2  -8  -5   -0.01    0.10
  -2   8  -5   -0.10    0.11
   2   8   5    0.04    0.13
  -3  -8  -5   -0.04    0.10
  -3   8  -5    0.25    0.14
   3   8   5    0.16    0.15
  -3   8  -5    0.13    0.11
  -4  -8  -5    1.03    0.19
  -4   8  -5    0.70    0.16
  -5  -8  -5    0.10    0.16
  -5  -8  -5   -0.20    0.10
  -5   8  -5   -0.03    0.12
  -6  -8  -5    1.33    0.25
  -6   8  -5    1.90    0.25
  -7  -8  -5    1.73    0.27
  -7   8  -5    1.45    0.24
  -7  -9   5    0.40    0.17
   7  -9  -5    0.24    0.19
  -7   9   5    0.01    0.16
   6  -9  -5    0.49    0.19
  -6   9   5    0.55    0.21
  -5   9   5    1.11    0.24
   5   9  -5    1.42    0.22
  -4   9   5    0.44    0.18
   4   9  -5    0.28    0.16
  -3   9   5   -0.08    0.12
   3   9  -5    0.13    0.15
   2   9  -5    0.16    0.13
  -2   9   5    0.35    0.15
   1   9  -5    1.08    0.21
  -1   9   5    0.92    0.20
   0   9   5    4.30    0.35
   0   9  -5    4.61    0.35
   1   9   5    1.17    0.23
  -1   9  -5    1.19    0.22
  -2   9  -5    0.17    0.15
   2   9   5    0.34    0.19
  -3  -9  -5    0.76    0.19
   3   9   5    0.75    0.21
  -3   9  -5    0.91    0.20
  -4  -9  -5    1.18    0.22
   4   9   5    1.10    0.24
  -4   9  -5    0.99    0.21
  -5   9  -5    0.46    0.18
  -3  10   5    1.01    0.23
   3  10  -5    0.66    0.20
   2  10  -5    0.45    0.18
  -1  10   5    1.22    0.23
   1  10  -5    0.90    0.22
   0  10  -5   -0.26    0.13
   0  10   5    0.13    0.15
   1  10   5    1.51    0.27
  -1  10  -5    1.26    0.24
  -2  10  -5    2.92    0.34
  14   0  -6    0.17    0.15
 -14   0   6    0.06    0.14
  13   0  -6    0.01    0.13
 -13   0   6   -0.02    0.13
 -12   0   6   -0.04    0.11
  12   0  -6    0.10    0.13
 -11   0   6    0.27    0.13
  11   0  -6    0.47    0.15
  10   0  -6    5.07    0.33
 -10   0   6    5.30    0.33
   9   0  -6    9.70    0.46
  -9   0   6    9.51    0.45
  -8   0   6    0.71    0.13
   8   0  -6    0.53    0.13
  -7   0   6    1.04    0.14
   7   0  -6    0.97    0.14
  -7   0   6    0.80    0.11
   5   0  -6    0.29    0.07
  -5   0   6    0.35    0.07
   4   0  -6   57.98    1.77
  -4   0   6   60.83    1.79
   4   0  -6   60.99    1.81
  -3   0   6    0.16    0.06
   3   0  -6    0.14    0.06
   3   0  -6    0.28    0.07
  -2   0   6   22.26    0.74
   2   0  -6   23.60    0.75
   2   0  -6   22.92    0.73
  -1   0   6   12.49    0.45
   1   0  -6   12.64    0.45
   1   0  -6   13.12    0.45
   0   0  -6    5.05    0.24
   0   0   6    5.34    0.23
   0   0  -6    4.97    0.23
   1   0   6   20.81    0.66
  -1   0  -6   19.91    0.65
  -1   0  -6   20.58    0.68
   2   0   6   18.14    0.60
  -2   0  -6   18.02    0.63
  -3   0  -6   10.93    0.44
   3   0   6   10.55    0.40
  -4   0  -6    2.86    0.21
  -6   0  -6    3.79    0.27
  -7   0  -6   14.81    0.61
  -7   0  -6   14.82    0.54
  -8   0  -6    0.95    0.18
  -9   0  -6    0.84    0.18
 -10   0  -6    0.58    0.18
 -11   0  -6   -0.09    0.14
 -12   0  -6    0.17    0.17
 -14  -1   6    0.39    0.17
  14  -1  -6    0.06    0.13
  14   1  -6    0.16    0.15
 -14   1   6    0.28    0.16
  13  -1  -6    0.55    0.17
 -13  -1   6    0.34    0.16
  13   1  -6    0.56    0.17
 -13   1   6    0.49    0.17
  12  -1  -6    0.07    0.12
 -12  -1   6   -0.01    0.13
 -12   1   6    0.14    0.12
  12   1  -6    0.10    0.12
 -11  -1   6    1.63    0.23
  11  -1  -6    2.02    0.25
 -11   1   6    1.78    0.22
  11   1  -6    2.36    0.25
  10  -1  -6    2.69    0.27
 -10  -1   6    2.78    0.27
 -10   1   6    2.53    0.25
  10   1  -6    2.76    0.26
  -9  -1   6    1.83    0.22
   9  -1  -6    2.27    0.24
  -9   1   6    2.13    0.22
  -9   1   6    2.38    0.21
   9   1  -6    2.25    0.23
  -8  -1   6    0.42    0.12
   8  -1  -6    0.34    0.12
   8   1  -6    0.27    0.11
  -8   1   6    0.40    0.12
  -8   1   6    0.25    0.09
  -7  -1   6    2.24    0.21
   7  -1  -6    1.89    0.20
   7   1  -6    2.26    0.21
  -7   1   6    1.95    0.18
  -7   1   6    2.04    0.20
  -6  -1   6    4.29    0.24
   5  -1  -6    2.74    0.21
   4  -1  -6    4.44    0.24
   4  -1  -6    4.14    0.22
  -4  -1   6    4.37    0.23
   4   1  -6    4.41    0.25
   4   1  -6    4.31    0.18
  -3  -1   6    5.10    0.25
   3  -1  -6    5.58    0.25
   3  -1  -6    5.58    0.26
   3   1  -6    5.32    0.22
  -3   1   6    5.38    0.26
   3   1  -6    5.82    0.27
   2  -1  -6    3.58    0.19
   2  -1  -6    3.92    0.20
  -2  -1   6    3.48    0.19
  -2   1   6    3.64    0.20
   2   1  -6    3.25    0.20
   2   1  -6    3.42    0.17
   1  -1  -6    1.60    0.13
   1  -1  -6    1.73    0.14
  -1  -1   6    1.66    0.12
   1   1  -6    1.82    0.15
   1   1  -6    1.82    0.12
  -1   1   6    1.88    0.14
   0  -1  -6   23.66    0.77
   0  -1   6   23.04    0.73
   0   1  -6   23.31    0.76
   0   1   6   24.15    0.77
   0   1  -6   23.14    0.75
  -1  -1  -6    6.44    0.24
  -1  -1  -6    6.43    0.29
  -1   1  -6    5.79    0.27
   1   1   6    6.32    0.28
  -1   1  -6    5.94    0.27
  -2  -1  -6   15.48    0.49
  -2  -1  -6   15.55    0.56
  -2   1  -6   15.09    0.53
   2   1   6   15.61    0.55
  -2   1  -6   15.49    0.55
  -3  -1  -6    1.33    0.09
  -3  -1  -6    1.19    0.14
  -3   1  -6    1.24    0.15
   3   1   6    1.24    0.14
  -3   1  -6    1.35    0.13
  -4   1  -6    0.45    0.09
   4   1   6    0.61    0.11
  -4   1  -6    0.52    0.12
  -5  -1  -6    0.17    0.10
   5  -1   6    0.17    0.06
  -5   1  -6   -0.04    0.10
  -5   1  -6    0.17    0.08
  -6  -1  -6    1.47    0.19
  -6  -1  -6    1.67    0.17
  -6   1  -6    1.74    0.19
  -7  -1  -6    5.16    0.33
  -7  -1  -6    5.59    0.30
  -7   1  -6    5.61    0.32
  -8  -1  -6    0.85    0.17
  -8  -1  -6    1.09    0.17
  -8   1  -6    1.07    0.18
  -9  -1  -6    0.08    0.12
  -9   1  -6   -0.02    0.12
 -10  -1  -6    0.52    0.17
 -10   1  -6    0.43    0.16
 -11  -1  -6    0.90    0.21
 -11   1  -6    0.20    0.16
 -12  -1  -6    0.55    0.19
 -12   1  -6    0.40    0.19
  13  -2  -6    0.13    0.14
 -13  -2   6    0.41    0.17
  13   2  -6    0.03    0.13
 -13   2   6    0.29    0.15
  12  -2  -6    0.36    0.16
 -12  -2   6    0.29    0.15
 -12   2   6    0.59    0.16
  12   2  -6    0.56    0.16
  11  -2  -6    0.57    0.16
 -11  -2   6    0.35    0.14
  11   2  -6    0.71    0.16
 -11   2   6    0.31    0.13
 -10  -2   6    0.02    0.11
  10  -2  -6    0.07    0.11
  10   2  -6    0.08    0.09
 -10   2   6    0.01    0.09
 -10   2   6    0.03    0.10
  -9  -2   6    0.88    0.16
   9  -2  -6    0.93    0.17
  -9   2   6    0.85    0.14
   9   2  -6    1.07    0.16
  -9   2   6    0.87    0.15
   8  -2  -6    1.69    0.21
  -8  -2   6    2.03    0.21
   8   2  -6    1.56    0.19
  -8   2   6    1.49    0.18
  -8   2   6    1.78    0.19
   7  -2  -6    4.65    0.30
  -7  -2   6    4.65    0.29
   7   2  -6    5.10    0.29
  -7   2   6    4.71    0.28
  -7   2   6    4.60    0.28
   6  -2  -6    8.11    0.39
  -6  -2   6    8.71    0.38
  -6   2   6    8.63    0.39
   6   2  -6    8.43    0.39
  -5  -2   6    7.74    0.35
   5  -2  -6    8.05    0.37
   5   2  -6    8.26    0.36
  -5   2   6    8.24    0.36
   4  -2  -6    4.51    0.25
   4  -2  -6    4.14    0.25
  -4  -2   6    4.84    0.24
  -4   2   6    4.05    0.24
   3  -2  -6   23.88    0.78
  -3  -2   6   22.99    0.76
   3  -2  -6   23.80    0.79
   3   2  -6   23.55    0.79
   3   2  -6   23.15    0.71
   2  -2  -6    9.73    0.38
   2  -2  -6    9.19    0.36
  -2  -2   6    9.48    0.35
  -2   2   6    9.46    0.38
   2   2  -6    9.33    0.38
   2   2  -6    8.90    0.32
   1  -2  -6    0.27    0.06
   1  -2  -6    0.24    0.08
  -1  -2   6    0.20    0.05
   1   2  -6    0.18    0.06
  -1   2   6    0.16    0.07
   1   2  -6    0.15    0.07
   0  -2  -6    2.76    0.18
   0   2   6    2.60    0.18
   0   2  -6    2.46    0.16
   0   2  -6    2.40    0.18
  -1  -2  -6    8.66    0.31
  -1  -2  -6    8.97    0.37
   1  -2   6    9.02    0.31
  -1   2  -6    8.61    0.36
  -1   2  -6    9.53    0.36
   1   2   6    9.01    0.38
   2  -2   6    7.43    0.26
  -2  -2  -6    7.11    0.25
  -2   2  -6    7.78    0.32
   2   2   6    7.45    0.34
  -2   2  -6    7.21    0.32
   3  -2   6    9.26    0.31
   3   2   6    9.34    0.40
  -3   2  -6    9.57    0.39
  -3   2  -6    9.46    0.39
  -4  -2  -6   32.68    1.11
  -4   2  -6   34.37    1.08
  -4   2  -6   33.78    1.09
  -5  -2  -6   42.03    1.35
  -5  -2  -6   43.54    1.39
  -5   2  -6   43.11    1.37
  -6  -2  -6    7.01    0.37
  -6  -2  -6    7.35    0.36
  -6   2  -6    6.78    0.36
  -7  -2  -6    4.50    0.30
  -7  -2  -6    4.95    0.30
  -7   2  -6    4.80    0.30
  -8  -2  -6    1.55    0.22
  -8  -2  -6    1.29    0.19
  -8   2  -6    1.14    0.19
  -9  -2  -6    2.91    0.29
  -9  -2  -6    2.80    0.26
  -9   2  -6    2.60    0.27
 -10  -2  -6    0.51    0.16
 -10   2  -6    0.45    0.16
 -11  -2  -6    2.95    0.32
 -11   2  -6    2.94    0.32
 -12  -2  -6    0.40    0.17
 -12   2  -6   -0.02    0.17
 -13  -3   6   -0.17    0.13
  13  -3  -6   -0.06    0.13
 -12  -3   6    0.10    0.13
  12  -3  -6    0.22    0.14
 -12   3   6    0.35    0.15
  12   3  -6    0.49    0.16
 -11  -3   6    0.04    0.12
  11  -3  -6   -0.04    0.11
  11   3  -6    0.14    0.12
 -11   3   6    0.03    0.11
 -11   3   6    0.08    0.11
 -10  -3   6    0.62    0.15
  10  -3  -6    0.82    0.18
  10   3  -6    0.50    0.13
 -10   3   6    0.62    0.14
 -10   3   6    0.52    0.14
   9  -3  -6    1.00    0.18
  -9  -3   6    0.71    0.16
  -9   3   6    0.75    0.15
  -9   3   6    0.70    0.15
   9   3  -6    0.99    0.16
  -8  -3   6    1.67    0.20
   8  -3  -6    0.84    0.16
  -8   3   6    0.92    0.15
   8   3  -6    1.16    0.17
  -8   3   6    1.31    0.18
   7  -3  -6    2.87    0.25
  -7  -3   6    2.82    0.23
  -7   3   6    2.46    0.23
   7   3  -6    2.73    0.23
  -7   3   6    2.42    0.23
   6  -3  -6    1.30    0.17
  -6  -3   6    1.27    0.16
   6   3  -6    1.25    0.17
  -6   3   6    1.42    0.17
  -5  -3   6   14.81    0.55
   5  -3  -6   15.08    0.58
  -5   3   6   14.93    0.57
   5   3  -6   14.09    0.56
  -4  -3   6    2.92    0.19
   4  -3  -6    3.07    0.22
   4   3  -6    2.88    0.22
  -4   3   6    2.70    0.20
   3  -3  -6    5.15    0.28
   3  -3  -6    5.05    0.27
  -3  -3   6    5.15    0.25
  -3   3   6    5.40    0.28
   2  -3  -6   11.16    0.43
  -2  -3   6   10.71    0.38
   2  -3  -6    9.99    0.40
   2   3  -6   10.48    0.34
  -2   3   6    8.07    0.40
  -1  -3   6    2.75    0.16
   1  -3  -6    3.01    0.21
   1  -3  -6    2.88    0.18
   1   3  -6    2.84    0.16
   1   3  -6    2.99    0.21
   0  -3  -6    4.27    0.25
   0  -3  -6    3.75    0.19
   0   3  -6    4.72    0.26
   0   3   6    5.02    0.26
   0   3  -6    4.58    0.21
   1  -3   6    3.72    0.16
  -1  -3  -6    4.19    0.18
  -1   3  -6    3.74    0.24
  -1   3  -6    3.78    0.21
   1   3   6    3.87    0.24
   2   3   6    4.72    0.28
  -2   3  -6    4.78    0.28
  -2   3  -6    4.99    0.25
  -3  -3  -6    5.75    0.31
  -3   3  -6    5.22    0.30
   3   3   6    5.66    0.31
  -3   3  -6    5.26    0.28
  -4  -3  -6   26.89    0.96
  -4  -3  -6   27.41    0.95
  -4   3  -6   29.19    0.95
  -4   3  -6   28.05    0.94
  -5  -3  -6    4.24    0.28
  -5  -3  -6    4.64    0.29
  -5   3  -6    4.52    0.28
  -6  -3  -6    6.92    0.36
  -6  -3  -6    6.33    0.36
  -6   3  -6    6.43    0.35
  -7  -3  -6    1.06    0.17
  -7  -3  -6    1.14    0.18
  -7   3  -6    0.58    0.15
  -8  -3  -6    0.00    0.11
  -8  -3  -6    0.08    0.12
  -8   3  -6    0.13    0.12
  -9  -3  -6    0.26    0.13
  -9  -3  -6    0.42    0.15
  -9   3  -6    0.04    0.14
 -10  -3  -6    0.63    0.18
 -10  -3  -6    0.85    0.19
 -10   3  -6    0.70    0.18
 -11  -3  -6    0.10    0.15
 -11  -3  -6   -0.09    0.13
 -11   3  -6   -0.17    0.13
  12  -4  -6    0.04    0.14
 -12  -4   6   -0.08    0.12
 -12   4   6   -0.05    0.13
  11  -4  -6    0.40    0.16
 -11  -4   6    0.13    0.13
  11   4  -6    0.20    0.13
 -11   4   6    0.50    0.16
 -11   4   6    0.25    0.13
 -10  -4   6    0.02    0.11
  10  -4  -6    0.08    0.13
 -10   4   6   -0.02    0.10
  10   4  -6    0.16    0.11
 -10   4   6    0.05    0.10
  -9  -4   6   -0.03    0.09
   9  -4  -6    0.14    0.11
  -9   4   6    0.05    0.10
   9   4  -6   -0.08    0.10
  -9   4   6   -0.06    0.09
   8  -4  -6    0.21    0.12
  -8  -4   6    0.06    0.11
   8   4  -6    0.34    0.12
  -8   4   6    0.10    0.11
  -8   4   6    0.22    0.11
   7  -4  -6    0.77    0.16
  -7  -4   6    0.78    0.15
   7   4  -6    0.74    0.14
  -7   4   6    0.72    0.14
  -7   4   6    0.84    0.16
  -6  -4   6    3.71    0.25
   6  -4  -6    3.77    0.27
  -6   4   6    3.93    0.26
   6   4  -6    3.22    0.25
  -5  -4   6    7.32    0.37
   5  -4  -6    9.07    0.41
  -5   4   6    8.18    0.38
   5   4  -6    7.72    0.39
   4  -4  -6    0.15    0.10
  -4  -4   6    0.24    0.09
   4   4  -6    0.16    0.11
  -4   4   6    0.20    0.10
   3  -4  -6    1.45    0.16
  -3  -4   6    1.19    0.13
   3  -4  -6    1.71    0.19
   3   4  -6    1.38    0.17
  -3   4   6    1.03    0.15
   2  -4  -6    0.15    0.08
  -2  -4   6    0.27    0.07
   2  -4  -6    0.18    0.10
  -2   4   6    0.33    0.10
  -1  -4   6    1.58    0.13
   1  -4  -6    1.25    0.14
   1   4  -6    1.62    0.13
  -1   4   6    1.31    0.17
  -1  -4  -6   21.00    0.76
  -1   4  -6   20.42    0.76
  -1   4  -6   22.14    0.71
  -2  -4  -6   32.88    1.11
  -2   4  -6   34.01    1.12
  -2   4  -6   32.73    1.07
   2   4   6   34.15    1.13
  -3  -4  -6   25.25    0.89
  -3   4  -6   25.11    0.86
   3   4   6   26.34    0.91
  -3   4  -6   25.02    0.89
  -4  -4  -6    1.94    0.20
  -4  -4  -6    1.91    0.21
  -4   4  -6    1.65    0.18
  -5  -4  -6    2.71    0.25
  -5  -4  -6    2.75    0.26
  -5   4  -6    3.03    0.23
  -6  -4  -6    2.70    0.25
  -6  -4  -6    2.86    0.27
  -6   4  -6    2.48    0.24
  -7  -4  -6    4.10    0.31
  -7  -4  -6    4.02    0.29
  -7   4  -6    4.78    0.31
  -8  -4  -6    0.47    0.16
  -8  -4  -6    0.34    0.14
  -8   4  -6    0.31    0.14
  -9  -4  -6    0.88    0.19
  -9  -4  -6    0.85    0.19
  -9   4  -6    0.58    0.17
 -10  -4  -6    2.96    0.31
 -10  -4  -6    2.93    0.31
 -10   4  -6    2.98    0.32
 -11  -4  -6    0.46    0.18
 -11  -4  -6    0.15    0.15
 -11   4  -6    0.01    0.17
  12  -5  -6    0.04    0.14
 -12  -5   6    0.21    0.16
 -12   5   6    0.23    0.16
 -11  -5   6    0.17    0.15
  11  -5  -6    0.28    0.16
 -11   5   6    0.12    0.14
 -10  -5   6    0.78    0.18
  10  -5  -6    0.78    0.20
 -10   5   6    0.57    0.15
 -10   5   6    0.92    0.20
  10   5  -6    1.06    0.18
  -9  -5   6    0.27    0.14
   9  -5  -6    0.09    0.14
   9   5  -6    0.10    0.11
  -9   5   6    0.18    0.13
  -9   5   6    0.11    0.11
   8  -5  -6    2.18    0.27
  -8  -5   6    1.76    0.23
  -8   5   6    1.95    0.21
  -8   5   6    1.75    0.24
   8   5  -6    1.68    0.20
   7  -5  -6    1.02    0.19
  -7  -5   6    0.66    0.15
   7   5  -6    0.50    0.14
  -7   5   6    0.66    0.14
  -7   5   6    0.52    0.16
  -6  -5   6    0.53    0.13
   6  -5  -6    0.34    0.13
   6   5  -6    0.38    0.13
  -6   5   6    0.42    0.12
   5  -5  -6    1.97    0.22
  -5  -5   6    1.58    0.19
  -5   5   6    1.70    0.20
   5   5  -6    2.08    0.22
   4  -5  -6    0.01    0.09
  -4  -5   6   -0.03    0.07
   4   5  -6   -0.07    0.10
  -4   5   6    0.01    0.09
   3  -5  -6    3.61    0.25
  -3  -5   6    3.19    0.22
  -3   5   6    3.71    0.25
   3   5  -6    3.75    0.27
  -2  -5   6    2.39    0.17
   2  -5  -6    2.11    0.20
   2  -5  -6    2.29    0.22
   2   5  -6    2.38    0.23
  -2   5   6    2.20    0.22
   1  -5  -6    2.30    0.20
  -1  -5   6    2.52    0.17
   1  -5  -6    2.79    0.23
   1   5  -6    2.31    0.23
  -1   5   6    2.60    0.24
   0  -5  -6    4.36    0.24
   0  -5  -6    4.76    0.30
   0   5  -6    4.65    0.23
   0   5   6    4.58    0.30
   0   5  -6    5.06    0.31
  -1  -5  -6    3.51    0.26
  -1   5  -6    3.55    0.28
   1   5   6    3.88    0.28
  -1   5  -6    4.12    0.22
  -2  -5  -6    3.92    0.27
  -2   5  -6    4.07    0.31
   2   5   6    4.06    0.29
  -2   5  -6    4.18    0.24
  -3  -5  -6    6.07    0.35
   3   5   6    6.52    0.38
  -3   5  -6    6.36    0.32
  -3   5  -6    5.97    0.36
  -4  -5  -6    0.25    0.13
  -4  -5  -6    0.22    0.11
  -4   5  -6    0.24    0.11
  -5  -5  -6    0.76    0.18
  -5  -5  -6    0.89    0.16
  -5   5  -6    0.59    0.15
  -6  -5  -6    1.17    0.21
  -6  -5  -6    1.28    0.19
  -6   5  -6    1.25    0.19
  -7  -5  -6    1.03    0.18
  -7  -5  -6    0.63    0.17
  -7   5  -6    0.98    0.18
  -8  -5  -6    1.16    0.20
  -8  -5  -6    0.63    0.18
  -8   5  -6    0.54    0.17
  -9  -5  -6    5.49    0.37
  -9  -5  -6    5.07    0.38
  -9   5  -6    5.52    0.38
 -10  -5  -6    0.39    0.16
 -10  -5  -6    0.75    0.20
 -10   5  -6    0.62    0.19
 -11  -6   6    1.12    0.24
  11  -6  -6    0.95    0.23
 -11   6   6    0.61    0.20
  10  -6  -6    0.93    0.22
 -10  -6   6    0.75    0.20
 -10   6   6    0.52    0.20
   9  -6  -6    0.52    0.19
  -9  -6   6    0.40    0.16
   9   6  -6    1.06    0.19
  -9   6   6    0.75    0.19
  -8  -6   6    0.85    0.19
   8  -6  -6    1.18    0.22
   8   6  -6    1.32    0.20
  -8   6   6    1.04    0.23
  -8   6   6    0.88    0.16
  -7  -6   6    2.53    0.26
   7  -6  -6    2.28    0.27
  -7   6   6    2.28    0.24
   7   6  -6    2.27    0.24
  -7   6   6    2.06    0.27
   6  -6  -6    0.25    0.13
  -6  -6   6    0.12    0.11
   6   6  -6    0.01    0.12
  -6   6   6    0.27    0.13
   5  -6  -6    4.11    0.31
  -5  -6   6    4.27    0.28
  -5   6   6    4.45    0.30
   5   6  -6    4.30    0.30
  -4  -6   6    3.16    0.23
  -4   6   6    2.60    0.25
   4   6  -6    2.42    0.24
  -3  -6   6    6.35    0.33
   3  -6  -6    7.13    0.37
   3   6  -6    5.99    0.36
  -3   6   6    6.76    0.37
   2  -6  -6    0.72    0.14
   2   6  -6    0.91    0.17
  -2   6   6    0.93    0.17
   1  -6  -6    2.00    0.19
   1  -6  -6    1.45    0.20
   1   6  -6    1.93    0.22
  -1   6   6    1.76    0.21
   0  -6  -6    3.89    0.29
   0   6   6    4.45    0.30
   0   6  -6    4.42    0.31
  -1  -6  -6    0.74    0.15
   1   6   6    1.03    0.18
  -1   6  -6    1.02    0.18
  -1   6  -6    1.05    0.14
  -2  -6  -6    2.67    0.26
  -2   6  -6    2.54    0.22
   2   6   6    3.44    0.31
  -2   6  -6    2.51    0.27
  -3  -6  -6    8.46    0.43
   3   6   6    7.79    0.45
  -3   6  -6    8.33    0.39
  -3   6  -6    8.38    0.45
  -4  -6  -6    0.14    0.11
  -4   6  -6    0.07    0.11
  -5  -6  -6    1.35    0.22
  -5  -6  -6    1.78    0.23
  -5   6  -6    1.94    0.22
  -6  -6  -6    0.35    0.16
  -6  -6  -6    0.14    0.13
  -6   6  -6    0.38    0.14
  -7  -6  -6    0.53    0.16
  -7  -6  -6    0.20    0.15
  -7   6  -6    0.20    0.14
  -8  -6  -6    1.85    0.25
  -8  -6  -6    1.59    0.26
  -8   6  -6    1.45    0.22
  -9  -6  -6    0.83    0.22
  -9  -6  -6    0.90    0.19
  -9   6  -6    0.67    0.19
  10  -7  -6   -0.15    0.15
 -10  -7   6   -0.02    0.15
 -10   7   6    0.10    0.17
   9  -7  -6    0.07    0.16
  -9  -7   6    0.36    0.19
  -9   7   6    0.38    0.20
  -8  -7   6    3.02    0.32
   8  -7  -6    3.46    0.36
   8   7  -6    2.66    0.27
  -8   7   6    2.10    0.30
  -7  -7   6    2.13    0.27
   7  -7  -6    2.47    0.30
   7   7  -6    1.64    0.23
  -7   7   6    2.21    0.30
  -7   7   6    1.74    0.22
   6  -7  -6    2.13    0.27
  -6  -7   6    2.28    0.26
  -6   7   6    2.24    0.29
  -6   7   6    2.18    0.25
   6   7  -6    2.43    0.26
   5  -7  -6    0.23    0.14
  -5  -7   6    0.07    0.12
  -5   7   6    0.23    0.12
   5   7  -6    0.08    0.13
   4  -7  -6    2.67    0.27
  -4  -7   6    2.69    0.24
  -4   7   6    3.02    0.28
   4   7  -6    2.08    0.24
   3  -7  -6    3.70    0.29
   3   7  -6    2.97    0.28
  -3   7   6    3.92    0.29
   2  -7  -6    2.31    0.23
   2   7  -6    2.06    0.24
  -2   7   6    2.04    0.25
   1   7  -6    1.73    0.23
  -1   7   6    1.74    0.23
   0  -7  -6    0.76    0.17
   0   7   6    1.03    0.19
   0   7  -6    0.81    0.17
  -1  -7  -6    1.20    0.20
  -1   7  -6    1.31    0.20
   1   7   6    1.47    0.22
  -2  -7  -6    1.86    0.23
  -2   7  -6    1.60    0.19
  -2   7  -6    1.64    0.24
   2   7   6    2.12    0.27
  -3  -7  -6   -0.05    0.09
   3   7   6   -0.02    0.13
  -3   7  -6   -0.01    0.10
  -3   7  -6    0.10    0.13
  -4  -7  -6    0.74    0.17
  -4   7  -6    0.65    0.17
   4   7   6    0.45    0.17
  -4   7  -6    0.73    0.16
  -5  -7  -6    1.20    0.20
  -5   7  -6    1.29    0.20
  -6  -7  -6    0.50    0.18
  -6  -7  -6    0.54    0.17
  -6   7  -6    0.51    0.16
  -7  -7  -6    0.01    0.12
  -7  -7  -6   -0.04    0.15
  -7   7  -6   -0.12    0.11
  -8  -7  -6    0.31    0.18
  -8   7  -6    0.05    0.15
   8  -8  -6    0.12    0.17
  -8  -8   6    0.45    0.18
  -8   8   6    0.48    0.20
   7  -8  -6    0.80    0.22
  -7  -8   6    0.38    0.17
   7   8  -6    0.42    0.17
  -7   8   6    0.60    0.21
  -6  -8   6    0.76    0.18
   6  -8  -6    0.71    0.20
   6   8  -6    0.89    0.20
  -6   8   6    0.80    0.21
   5  -8  -6    0.21    0.15
  -5   8   6    0.25    0.13
   5   8  -6    0.23    0.15
   4  -8  -6    0.54    0.17
  -4   8   6    0.37    0.15
   4   8  -6    0.58    0.17
   3  -8  -6   -0.02    0.11
  -3   8   6    0.27    0.15
   3   8  -6    0.26    0.14
  -2   8   6    0.83    0.18
   2   8  -6    1.14    0.20
   1   8  -6    0.13    0.13
  -1   8   6    0.38    0.15
   0   8   6    0.37    0.16
   0   8  -6    0.45    0.16
  -1  -8  -6    0.95    0.19
  -1   8  -6    0.69    0.18
   1   8   6    0.76    0.19
  -2  -8  -6    0.60    0.17
   2   8   6    0.75    0.19
  -2   8  -6    0.64    0.18
  -3  -8  -6   -0.04    0.11
   3   8   6   -0.03    0.14
  -3   8  -6   -0.02    0.13
  -4  -8  -6   -0.12    0.11
  -4   8  -6    0.05    0.14
   4   8   6   -0.03    0.14
  -4   8  -6    0.00    0.13
  -5  -8  -6    1.19    0.22
   5   8   6    0.94    0.23
  -5   8  -6    1.09    0.20
  -5   8  -6    1.42    0.25
  -6  -8  -6    4.93    0.38
  -6   8  -6    4.21    0.35
  -7  -8  -6    1.62    0.28
  -7   8  -6    2.07    0.28
   6  -9  -6    0.57    0.20
   6   9  -6    0.47    0.19
  -6   9   6    0.30    0.19
   5  -9  -6    0.35    0.18
  -5   9   6   -0.03    0.16
   5   9  -6    0.23    0.17
   4   9  -6    0.45    0.18
   3   9  -6    1.09    0.21
  -3   9   6    1.10    0.21
  -2   9   6    1.77    0.26
   2   9  -6    1.15    0.23
   1   9  -6    0.20    0.15
  -1   9   6   -0.04    0.13
   0   9  -6    0.67    0.19
   0   9   6    0.77    0.19
   1   9   6    0.63    0.20
  -1   9  -6    0.13    0.16
  -2   9  -6    1.58    0.25
   2   9   6    1.29    0.25
  -3  -9  -6    1.78    0.27
  -3   9  -6    1.89    0.28
   3   9   6    1.71    0.29
  -4  -9  -6    0.48    0.17
   4   9   6    0.46    0.20
  -4   9  -6    0.64    0.20
  13   0  -7    0.01    0.13
 -13   0   7    0.23    0.16
  12   0  -7    1.55    0.24
 -12   0   7    1.70    0.24
  11   0  -7    2.29    0.26
 -11   0   7    2.34    0.27
 -10   0   7    1.88    0.22
  10   0  -7    2.00    0.24
  -9   0   7    1.79    0.21
   9   0  -7    1.59    0.20
   8   0  -7    5.71    0.33
  -8   0   7    4.50    0.30
   7   0  -7    0.44    0.12
  -7   0   7    0.38    0.11
  -6   0   7    6.59    0.32
   6   0  -7    5.83    0.32
  -5   0   7    1.17    0.14
   5   0  -7    1.22    0.15
   4   0  -7    6.74    0.29
  -4   0   7    6.76    0.31
   4   0  -7    6.90    0.32
  -3   0   7   20.62    0.71
   3   0  -7   21.67    0.70
   3   0  -7   21.17    0.72
   2   0  -7   58.84    1.75
  -2   0   7   59.07    1.75
   2   0  -7   57.72    1.76
   1   0  -7   51.20    1.55
  -1   0   7   51.25    1.55
   1   0  -7   52.23    1.56
   0   0   7   30.26    0.97
   0   0  -7   31.28    0.99
   0   0  -7   31.55    0.97
  -1   0  -7    8.20    0.32
  -1   0  -7    8.44    0.35
   1   0   7    7.94    0.33
  -2   0  -7   22.14    0.77
  -2   0  -7   22.03    0.72
   2   0   7   22.92    0.74
  -3   0  -7    0.72    0.10
   3   0   7    0.63    0.10
  -3   0  -7    0.62    0.13
   4   0   7   19.19    0.65
  -4   0  -7   18.88    0.62
  -4   0  -7   18.93    0.70
  -5   0  -7   11.68    0.51
   5   0   7   11.99    0.46
  -6   0  -7    9.19    0.44
  -7   0  -7    0.76    0.16
  -8   0  -7    2.22    0.26
  -9   0  -7   -0.06    0.13
 -10   0  -7    0.87    0.21
 -11   0  -7    0.19    0.17
 -12   0  -7   -0.28    0.16
  13  -1  -7    0.59    0.19
 -13  -1   7    0.69    0.20
  13   1  -7    0.99    0.20
 -13   1   7    0.90    0.20
 -12  -1   7    0.29    0.14
  12  -1  -7    0.29    0.15
  12   1  -7    0.37    0.15
 -12   1   7    0.35    0.15
  11  -1  -7    0.84    0.19
 -11  -1   7    0.96    0.19
 -11   1   7    1.16    0.19
  11   1  -7    1.07    0.19
  10  -1  -7    2.39    0.26
 -10  -1   7    2.48    0.26
  10   1  -7    2.06    0.25
 -10   1   7    2.13    0.24
   9  -1  -7    0.60    0.15
  -9  -1   7    0.70    0.15
   9   1  -7    0.11    0.11
  -9   1   7    0.46    0.13
  -8  -1   7    0.37    0.11
   8  -1  -7    0.46    0.12
   8   1  -7    0.40    0.12
  -8   1   7    0.26    0.11
  -8   1   7    0.53    0.11
   7  -1  -7    2.07    0.21
  -7  -1   7    2.17    0.21
  -7   1   7    2.19    0.21
   7   1  -7    2.08    0.21
  -7   1   7    2.03    0.19
   6  -1  -7    1.24    0.16
  -6  -1   7    1.47    0.17
   6   1  -7    1.34    0.17
  -6   1   7    1.03    0.14
  -5  -1   7    0.74    0.12
  -4  -1   7    0.67    0.11
   4  -1  -7    0.68    0.12
   4  -1  -7    0.64    0.11
   4   1  -7    0.49    0.08
   4   1  -7    0.58    0.12
   3  -1  -7    9.77    0.39
   3  -1  -7    9.47    0.39
  -3  -1   7    9.48    0.38
   3   1  -7    9.48    0.40
   3   1  -7    9.43    0.35
  -3   1   7    9.90    0.40
  -2  -1   7    7.87    0.32
   2  -1  -7    7.80    0.33
   2  -1  -7    7.19    0.32
   2   1  -7    7.64    0.33
  -2   1   7    7.07    0.32
   2   1  -7    7.41    0.30
  -1  -1   7    3.29    0.19
   1  -1  -7    3.06    0.20
   1  -1  -7    3.15    0.19
   1   1  -7    3.62    0.22
  -1   1   7    3.58    0.21
   1   1  -7    3.67    0.19
   0  -1  -7    3.54    0.22
   0  -1  -7    4.11    0.20
   0  -1   7    3.21    0.18
   0   1   7    3.44    0.21
   0   1  -7    4.06    0.21
   0   1  -7    3.30    0.22
  -1  -1  -7   11.48    0.40
  -1  -1  -7   12.14    0.46
   1  -1   7   11.35    0.41
  -1   1  -7   11.14    0.44
  -1   1  -7   11.64    0.45
   1   1   7   11.83    0.45
  -2  -1  -7    2.07    0.19
   2  -1   7    1.67    0.13
  -2   1  -7    1.74    0.16
  -2   1  -7    1.67    0.17
   2   1   7    1.94    0.17
  -3  -1  -7    0.16    0.10
  -3  -1  -7    0.15    0.06
   3  -1   7    0.25    0.07
  -3   1  -7    0.26    0.11
  -3   1  -7    0.14    0.08
   3   1   7    0.27    0.10
  -4  -1  -7    0.80    0.15
   4  -1   7    1.25    0.12
   4   1   7    1.16    0.15
  -4   1  -7    0.93    0.12
  -4   1  -7    0.72    0.15
  -5  -1  -7    0.75    0.14
  -5   1  -7    0.71    0.15
  -5   1  -7    0.62    0.11
   5   1   7    0.75    0.13
  -6  -1  -7    0.16    0.12
   6   1   7    0.31    0.11
  -6   1  -7    0.28    0.13
  -7  -1  -7    2.03    0.24
  -7   1  -7    2.24    0.24
  -8  -1  -7   -0.07    0.11
  -8   1  -7   -0.02    0.12
  -9  -1  -7    0.64    0.18
  -9   1  -7    0.61    0.18
 -10  -1  -7    0.74    0.20
 -10   1  -7    0.79    0.21
 -11  -1  -7    0.56    0.20
 -11   1  -7    0.37    0.19
 -13  -2   7    0.18    0.15
  13  -2  -7    0.06    0.16
  13   2  -7    0.33    0.15
 -13   2   7   -0.11    0.13
 -12  -2   7    0.34    0.16
  12  -2  -7    0.65    0.18
  12   2  -7    0.49    0.16
 -12   2   7    0.51    0.16
 -11  -2   7    0.97    0.19
  11  -2  -7    1.09    0.20
 -11   2   7    1.01    0.19
  11   2  -7    1.24    0.20
 -10  -2   7    0.09    0.11
  10  -2  -7    0.05    0.11
 -10   2   7    0.32    0.13
  10   2  -7    0.34    0.13
   9  -2  -7    0.17    0.12
  -9  -2   7    0.16    0.11
  -9   2   7    0.31    0.12
   9   2  -7    0.35    0.13
  -9   2   7    0.26    0.11
   8  -2  -7    2.08    0.23
  -8  -2   7    1.90    0.22
  -8   2   7    2.15    0.21
   8   2  -7    1.93    0.21
  -8   2   7    2.08    0.21
   7  -2  -7    1.68    0.20
  -7  -2   7    1.52    0.18
   7   2  -7    1.38    0.18
  -7   2   7    1.54    0.19
   6  -2  -7    0.07    0.09
  -6  -2   7   -0.07    0.07
  -6   2   7   -0.05    0.08
   6   2  -7    0.38    0.11
   5  -2  -7    1.43    0.17
  -5  -2   7    1.34    0.15
  -5   2   7    1.16    0.15
   5   2  -7    0.95    0.15
   4  -2  -7    1.58    0.17
  -4  -2   7    1.63    0.16
   4  -2  -7    1.51    0.17
   3  -2  -7    2.02    0.19
  -3  -2   7    2.18    0.16
   3  -2  -7    2.11    0.18
   3   2  -7    1.86    0.13
   3   2  -7    2.32    0.20
   2  -2  -7    2.22    0.18
  -2  -2   7    2.41    0.16
   2  -2  -7    2.21    0.17
   2   2  -7    2.41    0.15
  -2   2   7    2.40    0.18
   2   2  -7    2.51    0.20
   1  -2  -7    3.03    0.18
  -1  -2   7    2.92    0.17
   1  -2  -7    3.01    0.21
   1   2  -7    2.80    0.17
   1   2  -7    2.94    0.21
  -1   2   7    3.09    0.20
   0  -2  -7    3.98    0.19
   0  -2   7    3.56    0.18
   0  -2  -7    3.63    0.23
   0   2  -7    3.55    0.23
   0   2  -7    4.16    0.22
   0   2   7    3.57    0.23
   1  -2   7    3.95    0.18
  -1  -2  -7    4.14    0.25
   1   2   7    3.66    0.23
  -1   2  -7    3.64    0.23
  -1   2  -7    3.63    0.24
  -2  -2  -7    7.13    0.37
   2   2   7    9.31    0.40
  -2   2  -7    9.29    0.38
  -2   2  -7    9.23    0.38
  -3   2  -7   51.37    1.62
   3   2   7   53.37    1.62
  -3   2  -7   51.85    1.61
  -4  -2  -7   29.06    0.98
  -4   2  -7   28.12    0.94
   4   2   7   28.42    0.97
  -4   2  -7   28.18    0.96
  -5  -2  -7    0.09    0.11
  -5   2  -7    0.40    0.13
  -5   2  -7    0.38    0.11
   5   2   7    0.43    0.12
  -6  -2  -7    0.06    0.10
  -6   2  -7    0.18    0.12
  -6   2  -7    0.02    0.09
  -7  -2  -7    0.75    0.16
  -7  -2  -7    1.05    0.17
  -7   2  -7    0.73    0.16
  -8  -2  -7    1.74    0.22
  -8  -2  -7    1.66    0.22
  -8   2  -7    1.91    0.24
  -9  -2  -7    0.89    0.18
  -9  -2  -7    0.67    0.16
  -9   2  -7    0.98    0.19
 -10  -2  -7    0.23    0.15
 -10   2  -7    0.05    0.15
 -11  -2  -7    0.16    0.16
 -11   2  -7    0.37    0.19
 -13  -3   7   -0.07    0.14
  13  -3  -7   -0.02    0.14
  13   3  -7   -0.15    0.12
 -13   3   7   -0.05    0.13
  12  -3  -7    0.18    0.15
 -12  -3   7    0.21    0.15
  12   3  -7    0.10    0.14
 -12   3   7    0.16    0.14
  11  -3  -7   -0.21    0.12
 -11  -3   7    0.05    0.12
 -11   3   7    0.12    0.12
  11   3  -7    0.10    0.12
 -10  -3   7    0.96    0.19
  10  -3  -7    1.09    0.20
  10   3  -7    0.92    0.17
 -10   3   7    0.82    0.16
 -10   3   7    1.07    0.19
   9  -3  -7    0.23    0.13
  -9  -3   7    0.08    0.10
   9   3  -7    0.16    0.11
  -9   3   7    0.18    0.11
  -9   3   7    0.03    0.10
   8  -3  -7    1.18    0.19
  -8  -3   7    1.30    0.19
  -8   3   7    1.16    0.18
  -8   3   7    1.30    0.18
   8   3  -7    1.04    0.17
  -7  -3   7    3.59    0.25
   7  -3  -7    3.17    0.26
   7   3  -7    3.12    0.25
  -7   3   7    3.55    0.25
  -6  -3   7    4.16    0.26
   6  -3  -7    4.14    0.28
  -6   3   7    3.71    0.26
   6   3  -7    4.26    0.28
   5  -3  -7    5.83    0.33
  -5  -3   7    6.74    0.33
   5   3  -7    6.42    0.34
  -5   3   7    6.61    0.34
   4  -3  -7    4.03    0.26
   4  -3  -7    4.64    0.27
  -4  -3   7    3.85    0.23
  -4   3   7    4.05    0.25
   4   3  -7    3.46    0.26
   3  -3  -7    1.31    0.15
   3  -3  -7    0.91    0.15
  -3  -3   7    1.12    0.13
  -3   3   7    0.75    0.13
  -2  -3   7    3.23    0.19
   2  -3  -7    2.96    0.20
   2  -3  -7    2.79    0.22
   2   3  -7    3.39    0.24
   2   3  -7    3.03    0.17
  -1  -3   7    2.73    0.16
   1  -3  -7    3.02    0.22
   1  -3  -7    2.73    0.18
   1   3  -7    2.95    0.23
   1   3  -7    2.57    0.17
   0  -3   7   10.53    0.38
   0  -3  -7   10.89    0.46
   0  -3  -7   10.23    0.39
   0   3  -7   10.54    0.45
   0   3   7   11.38    0.46
   0   3  -7   10.49    0.41
  -2  -3  -7    1.00    0.15
  -2   3  -7    1.38    0.17
  -2   3  -7    1.61    0.16
   2   3   7    1.53    0.19
  -3  -3  -7    8.99    0.43
  -3   3  -7    9.25    0.43
  -3   3  -7   10.33    0.43
   3   3   7    9.94    0.45
  -4  -3  -7   21.16    0.77
  -4   3  -7   20.15    0.74
  -4   3  -7   21.27    0.76
   4   3   7   20.64    0.78
  -5  -3  -7    2.30    0.23
   5   3   7    1.90    0.22
  -5   3  -7    2.10    0.22
  -5   3  -7    2.34    0.22
  -6  -3  -7    5.10    0.32
  -6  -3  -7    4.73    0.31
  -6   3  -7    4.85    0.31
  -6   3  -7    5.11    0.31
  -7  -3  -7    3.03    0.28
  -7  -3  -7    3.21    0.27
  -7   3  -7    3.27    0.27
  -8  -3  -7    0.00    0.11
  -8  -3  -7   -0.11    0.11
  -8   3  -7    0.24    0.14
  -9  -3  -7    0.54    0.16
  -9  -3  -7    0.32    0.16
  -9   3  -7    0.38    0.16
 -10  -3  -7    0.03    0.13
 -10  -3  -7   -0.06    0.12
 -10   3  -7    0.08    0.15
 -11  -3  -7    0.54    0.17
 -11   3  -7    0.70    0.21
  12  -4  -7    0.05    0.15
 -12  -4   7    0.11    0.14
 -12   4   7    0.30    0.15
  12   4  -7    0.16    0.14
  11  -4  -7    0.34    0.16
 -11  -4   7    0.20    0.14
  11   4  -7    0.05    0.12
 -11   4   7    0.22    0.14
 -11   4   7    0.01    0.11
  10  -4  -7    0.25    0.14
 -10  -4   7    0.33    0.14
 -10   4   7    0.23    0.14
 -10   4   7    0.14    0.12
  10   4  -7    0.20    0.13
  -9  -4   7    1.31    0.20
   9  -4  -7    1.53    0.23
  -9   4   7    1.17    0.18
   9   4  -7    1.19    0.18
  -9   4   7    1.32    0.21
  -8  -4   7    0.63    0.15
   8  -4  -7    0.41    0.15
  -8   4   7    0.27    0.13
   8   4  -7    0.44    0.14
  -8   4   7    0.26    0.12
   7  -4  -7    0.90    0.18
  -7  -4   7    0.88    0.16
  -7   4   7    1.31    0.18
   7   4  -7    1.27    0.18
   6  -4  -7    1.89    0.23
  -6  -4   7    1.84    0.20
  -6   4   7    1.66    0.20
   6   4  -7    1.96    0.21
   5  -4  -7    3.90    0.28
  -5  -4   7    3.88    0.25
   5   4  -7    4.25    0.29
  -5   4   7    4.50    0.28
  -4  -4   7    0.13    0.07
   4  -4  -7   -0.01    0.08
   4   4  -7    0.13    0.11
  -4   4   7    0.13    0.09
   3  -4  -7    2.33    0.23
  -3  -4   7    2.31    0.18
   3  -4  -7    2.86    0.22
  -3   4   7    3.01    0.23
   3   4  -7    2.48    0.23
  -2  -4   7    1.79    0.16
   2  -4  -7    2.03    0.21
   2  -4  -7    1.94    0.18
  -2   4   7    1.83    0.20
   2   4  -7    1.94    0.20
   1  -4  -7   12.06    0.53
   1  -4  -7   12.38    0.47
  -1  -4   7   12.02    0.44
   1   4  -7   12.58    0.52
  -1   4   7   12.52    0.53
   1   4  -7   12.46    0.44
   0  -4  -7    9.88    0.38
   0  -4  -7    9.08    0.44
   0   4  -7    9.81    0.38
   0   4  -7    9.91    0.45
   0   4   7    9.38    0.44
  -1  -4  -7   15.09    0.61
  -1   4  -7   15.02    0.61
   1   4   7   15.03    0.62
  -1   4  -7   15.68    0.55
  -2  -4  -7   15.16    0.62
  -2   4  -7   15.64    0.62
  -2   4  -7   15.39    0.57
   2   4   7   16.08    0.64
  -3  -4  -7    4.69    0.30
   3   4   7    4.73    0.31
  -3   4  -7    4.10    0.29
  -3   4  -7    4.15    0.26
  -4  -4  -7    5.95    0.34
  -4   4  -7    6.71    0.36
   4   4   7    5.53    0.35
  -4   4  -7    6.05    0.33
  -5  -4  -7    0.39    0.14
  -5   4  -7    0.43    0.14
  -5   4  -7    0.49    0.13
  -6  -4  -7    0.41    0.14
  -6  -4  -7    0.67    0.17
  -6   4  -7    0.52    0.15
  -7  -4  -7    3.44    0.31
  -7  -4  -7    3.18    0.30
  -7   4  -7    2.85    0.28
  -8  -4  -7    3.89    0.32
  -8  -4  -7    3.97    0.32
  -8   4  -7    3.93    0.31
  -9  -4  -7    1.37    0.22
  -9  -4  -7    1.02    0.20
  -9   4  -7    1.03    0.22
 -10  -4  -7   -0.01    0.13
 -10  -4  -7   -0.12    0.13
 -10   4  -7    0.06    0.16
  11  -5  -7    0.49    0.19
 -11  -5   7    0.08    0.16
 -11   5   7    0.36    0.16
  11   5  -7    0.53    0.16
  10  -5  -7    1.03    0.23
 -10  -5   7    0.50    0.18
  10   5  -7    0.92    0.19
 -10   5   7    0.82    0.19
 -10   5   7    0.89    0.18
  -9  -5   7    0.01    0.12
   9  -5  -7    0.07    0.14
  -9   5   7    0.17    0.14
  -9   5   7    0.01    0.10
   9   5  -7    0.08    0.12
  -8  -5   7    0.30    0.14
   8  -5  -7    1.00    0.20
  -8   5   7    0.74    0.18
  -8   5   7    0.75    0.17
   8   5  -7    0.49    0.15
   7  -5  -7    0.15    0.13
  -7  -5   7    0.38    0.13
  -7   5   7    0.12    0.11
   7   5  -7    0.20    0.13
  -6  -5   7    0.19    0.11
   6  -5  -7    0.11    0.11
   6   5  -7    0.13    0.12
  -6   5   7    0.09    0.10
   5  -5  -7    3.33    0.27
  -5  -5   7    3.32    0.24
   5   5  -7    2.95    0.27
  -5   5   7    3.01    0.25
   4  -5  -7    0.30    0.11
  -4  -5   7    0.42    0.11
   4   5  -7    0.43    0.14
  -4   5   7    0.39    0.12
   3  -5  -7    1.22    0.17
   3  -5  -7    1.34    0.20
  -3  -5   7    1.17    0.15
   3   5  -7    1.56    0.20
  -3   5   7    1.44    0.18
  -2  -5   7   -0.06    0.07
   2  -5  -7    0.21    0.11
   2  -5  -7   -0.01    0.08
   2   5  -7   -0.10    0.09
  -2   5   7    0.12    0.10
   1  -5  -7    1.13    0.14
   1  -5  -7    1.11    0.18
   1   5  -7    1.05    0.17
  -1   5   7    1.29    0.18
   0  -5  -7    0.61    0.14
   0   5  -7    0.65    0.15
   0   5  -7    0.44    0.11
   0   5   7    0.46    0.14
  -1  -5  -7    8.01    0.41
  -1   5  -7    8.01    0.35
   1   5   7    8.07    0.43
  -1   5  -7    8.69    0.43
  -2  -5  -7    0.21    0.11
  -2   5  -7    0.12    0.10
  -2   5  -7    0.26    0.12
   2   5   7    0.45    0.14
  -3  -5  -7    2.63    0.27
  -3   5  -7    3.34    0.24
  -3   5  -7    3.48    0.28
   3   5   7    2.81    0.29
  -4  -5  -7    0.18    0.11
   4   5   7    0.18    0.13
  -4   5  -7   -0.03    0.12
  -4   5  -7    0.07    0.11
  -5  -5  -7    0.18    0.12
  -5   5  -7    0.05    0.12
  -5   5  -7    0.07    0.11
  -6  -5  -7    0.19    0.12
  -6  -5  -7    0.20    0.14
  -6   5  -7    0.22    0.13
  -7  -5  -7    2.43    0.27
  -7  -5  -7    1.69    0.24
  -7   5  -7    2.00    0.25
  -8  -5  -7    0.05    0.13
  -8  -5  -7    0.02    0.14
  -8   5  -7    0.11    0.16
  -9  -5  -7    2.50    0.30
  -9  -5  -7    2.18    0.29
  -9   5  -7    2.65    0.30
 -10  -5  -7    1.08    0.22
 -10  -5  -7    1.36    0.25
 -10   5  -7    1.22    0.24
  10  -6  -7    0.39    0.18
 -10  -6   7    0.24    0.16
  10   6  -7    0.38    0.15
 -10   6   7    0.06    0.15
   9  -6  -7    1.61    0.26
  -9  -6   7    1.51    0.24
  -9   6   7    1.12    0.23
   9   6  -7    1.65    0.22
  -9   6   7    1.45    0.21
  -8  -6   7    1.43    0.22
   8  -6  -7    1.01    0.22
   8   6  -7    1.15    0.20
  -8   6   7    0.96    0.19
  -8   6   7    1.21    0.23
  -7  -6   7    3.12    0.29
   7  -6  -7    3.12    0.32
  -7   6   7    2.63    0.27
  -7   6   7    3.02    0.33
   7   6  -7    2.53    0.26
  -6  -6   7    0.46    0.14
   6  -6  -7    0.49    0.16
   6   6  -7    0.48    0.15
  -6   6   7    0.48    0.15
  -5  -6   7    1.02    0.17
   5  -6  -7    1.28    0.20
   5   6  -7    1.43    0.20
  -5   6   7    1.03    0.18
   4  -6  -7    0.55    0.14
  -4  -6   7    0.65    0.13
  -4   6   7    0.29    0.12
   4   6  -7    0.62    0.16
   3  -6  -7    6.79    0.37
   3   6  -7    5.96    0.38
  -3   6   7    7.17    0.39
   2  -6  -7    2.50    0.23
   2  -6  -7    2.63    0.27
  -2   6   7    2.49    0.26
   2   6  -7    2.73    0.27
   1  -6  -7    1.29    0.19
  -1   6   7    1.00    0.18
   1   6  -7    1.19    0.19
   0  -6  -7    1.08    0.19
   0   6   7    0.98    0.18
   0   6  -7    1.34    0.20
  -1  -6  -7   16.39    0.69
   1   6   7   16.70    0.71
  -1   6  -7   17.24    0.71
  -2  -6  -7    1.23    0.20
  -2   6  -7    1.43    0.17
   2   6   7    1.34    0.21
  -2   6  -7    1.54    0.22
  -3  -6  -7    8.11    0.44
   3   6   7    8.62    0.47
  -3   6  -7    7.80    0.39
  -3   6  -7    8.27    0.46
  -4  -6  -7    0.65    0.15
   4   6   7    0.75    0.18
  -4   6  -7    0.77    0.19
  -4   6  -7    0.63    0.15
  -5  -6  -7    1.06    0.19
  -5   6  -7    0.55    0.18
   5   6   7    0.76    0.19
  -5   6  -7    0.56    0.15
  -6  -6  -7    1.39    0.22
  -6   6  -7    1.26    0.21
  -6   6  -7    1.20    0.22
  -7  -6  -7    0.07    0.14
  -7  -6  -7    0.04    0.15
  -7   6  -7    0.03    0.15
  -8  -6  -7    1.36    0.25
  -8  -6  -7    1.26    0.23
  -8   6  -7    1.37    0.24
  -9  -6  -7    0.64    0.19
  -9  -6  -7    0.47    0.19
  -9   6  -7    0.52    0.19
   9  -7  -7    1.70    0.28
  -9  -7   7    0.94    0.22
   9   7  -7    1.27    0.22
  -9   7   7    1.07    0.25
   8  -7  -7    1.16    0.24
  -8  -7   7    1.18    0.22
  -8   7   7    0.96    0.24
   8   7  -7    1.11    0.21
   7  -7  -7    0.36    0.17
  -7  -7   7    0.15    0.15
  -7   7   7    0.19    0.16
  -7   7   7    0.38    0.15
   7   7  -7    0.02    0.13
   6  -7  -7    2.06    0.27
  -6  -7   7    1.86    0.24
   6   7  -7    1.71    0.24
  -6   7   7    1.72    0.23
  -5  -7   7    0.95    0.17
   5  -7  -7    0.99    0.21
  -5   7   7    0.91    0.18
   5   7  -7    0.88    0.19
   4  -7  -7    2.00    0.24
  -4   7   7    1.57    0.22
   4   7  -7    1.62    0.23
   3  -7  -7    0.33    0.13
   3   7  -7    0.39    0.16
  -3   7   7    0.32    0.14
  -2   7   7    0.49    0.16
   2   7  -7    0.58    0.17
   1  -7  -7    1.00    0.20
  -1   7   7    1.15    0.20
   1   7  -7    0.99    0.19
   0  -7  -7    0.73    0.17
   0   7  -7    0.85    0.19
   0   7   7    0.84    0.18
  -1  -7  -7    0.41    0.15
  -1   7  -7    0.14    0.14
   1   7   7    0.36    0.15
  -2  -7  -7    0.71    0.18
  -2   7  -7    0.26    0.16
   2   7   7    0.87    0.19
  -3  -7  -7    0.50    0.16
  -3   7  -7    0.51    0.17
   3   7   7    0.81    0.19
  -3   7  -7    0.24    0.13
  -4  -7  -7   -0.11    0.10
   4   7   7   -0.03    0.13
  -4   7  -7    0.09    0.14
  -4   7  -7    0.15    0.13
  -5  -7  -7    0.08    0.13
  -5   7  -7    0.14    0.15
  -5   7  -7    0.06    0.14
   5   7   7   -0.04    0.13
  -6  -7  -7    0.15    0.14
  -6   7  -7    0.27    0.17
  -6   7  -7    0.02    0.16
   6   7   7    0.10    0.16
  -7  -7  -7    0.14    0.13
  -7   7  -7    0.03    0.15
  -7   7  -7   -0.13    0.16
   8  -8  -7    0.11    0.18
  -8   8   7    0.13    0.19
  -7  -8   7    0.13    0.16
   7  -8  -7    1.47    0.26
   7   8  -7    0.10    0.16
  -7   8   7    0.27    0.19
   6  -8  -7    0.28    0.17
  -6   8   7    0.05    0.14
   6   8  -7    0.45    0.17
  -6   8   7    0.01    0.16
   5  -8  -7    0.97    0.21
  -5   8   7    0.95    0.19
   5   8  -7    0.78    0.19
   4  -8  -7    0.19    0.14
  -4   8   7    0.11    0.13
   4   8  -7    0.16    0.16
  -3   8   7    0.71    0.17
   3   8  -7    0.35    0.16
  -2   8   7    0.23    0.15
   2   8  -7    0.15    0.14
  -1   8   7    0.11    0.13
   1   8  -7   -0.01    0.13
   0  -8  -7   -0.15    0.10
   0   8   7   -0.08    0.13
   0   8  -7    0.13    0.14
  -1  -8  -7    0.38    0.14
  -1   8  -7    0.05    0.14
   1   8   7    0.30    0.16
  -2  -8  -7    0.60    0.17
   2   8   7    0.46    0.18
  -2   8  -7    0.26    0.16
  -3  -8  -7    0.44    0.16
  -3   8  -7    0.43    0.18
   3   8   7    0.19    0.17
  -4  -8  -7    1.74    0.26
   4   8   7    2.01    0.30
  -4   8  -7    1.50    0.27
  -5  -8  -7    3.54    0.36
  -5   8  -7    3.75    0.39
  -5   8  -7    4.02    0.33
   5   8   7    3.49    0.39
  -6  -8  -7    3.71    0.37
   6   8   7    3.04    0.37
  -6   8  -7    3.51    0.38
  -6   8  -7    3.11    0.33
   5   9  -7    0.72    0.20
   4   9  -7    0.07    0.17
  -4   9   7    0.00    0.15
   3   9  -7    0.48    0.18
  -3   9   7    0.51    0.18
  -2   9   7    0.90    0.22
   2   9  -7    0.67    0.20
  -1   9   7    0.34    0.16
   1   9  -7    0.18    0.16
   0   9   7    0.63    0.20
   0   9  -7    0.49    0.18
  -1   9  -7    0.80    0.21
   1   9   7    0.67    0.21
  -2  -9  -7    1.62    0.26
  -2   9  -7    1.47    0.26
   2   9   7    1.52    0.27
  -3  -9  -7    0.24    0.17
   3   9   7    0.30    0.19
  -3   9  -7    0.14    0.16
  13   0  -8    0.18    0.15
 -13   0   8    0.17    0.15
  12   0  -8    1.94    0.26
 -12   0   8    1.76    0.25
 -11   0   8    2.09    0.26
  11   0  -8    1.94    0.25
 -10   0   8   -0.03    0.10
  10   0  -8    0.19    0.12
  -9   0   8    0.14    0.10
   9   0  -8    0.14    0.11
  -8   0   8    0.15    0.10
   8   0  -8   -0.03    0.09
  -7   0   8   -0.06    0.07
   7   0  -8    0.07    0.09
  -6   0   8    6.40    0.33
   6   0  -8    6.11    0.34
  -5   0   8   14.12    0.56
   5   0  -8   15.21    0.58
   4   0  -8   17.20    0.59
  -4   0   8   17.45    0.63
   4   0  -8   16.14    0.62
   3   0  -8    0.64    0.11
  -3   0   8    0.86    0.12
   3   0  -8    0.64    0.12
   2   0  -8    4.76    0.26
  -2   0   8    4.46    0.24
   2   0  -8    4.09    0.24
   1   0  -8    0.42    0.10
   1   0  -8    0.42    0.10
  -1   0   8    0.66    0.11
   0   0  -8   14.77    0.57
   0   0   8   16.01    0.56
   0   0  -8   15.38    0.55
   1   0   8    2.01    0.18
  -1   0  -8    2.17    0.17
  -1   0  -8    2.33    0.20
  -2   0  -8    9.60    0.42
  -2   0  -8    9.38    0.38
   2   0   8    9.52    0.39
  -3   0  -8   -0.01    0.11
  -3   0  -8    0.05    0.08
   3   0   8   -0.02    0.07
  -4   0  -8    1.61    0.20
   4   0   8    1.68    0.17
  -5   0  -8    0.06    0.11
   5   0   8    0.00    0.08
  -6   0  -8    0.62    0.16
  -7   0  -8    0.37    0.15
  -8   0  -8    0.61    0.17
  -9   0  -8   -0.17    0.13
 -10   0  -8   -0.11    0.14
 -11   0  -8    0.36    0.20
 -13  -1   8    0.88    0.21
  13  -1  -8    0.99    0.22
  13   1  -8    1.25    0.23
  12  -1  -8    0.87    0.21
 -12  -1   8    0.67    0.19
  12   1  -8    0.84    0.20
 -12   1   8    1.02    0.20
  11  -1  -8    0.81    0.19
 -11  -1   8    0.64    0.17
  11   1  -8    0.50    0.16
 -11   1   8    0.70    0.18
 -10  -1   8   -0.08    0.10
  10  -1  -8    0.00    0.11
  10   1  -8    0.07    0.11
 -10   1   8    0.00    0.10
   9  -1  -8    0.19    0.11
  -9  -1   8    0.04    0.10
   9   1  -8    0.02    0.11
  -9   1   8    0.19    0.11
  -8  -1   8    0.35    0.12
   8  -1  -8    0.50    0.14
  -8   1   8    0.35    0.13
   8   1  -8    0.58    0.14
  -7  -1   8    1.16    0.17
   7  -1  -8    1.22    0.18
   7   1  -8    1.08    0.16
  -7   1   8    0.91    0.15
  -6  -1   8    3.62    0.25
   6  -1  -8    3.60    0.27
   6   1  -8    3.56    0.26
  -6   1   8    3.94    0.26
   5  -1  -8    2.20    0.21
  -5  -1   8    2.40    0.21
  -5   1   8    2.04    0.20
   5   1  -8    2.57    0.22
   4  -1  -8    2.22    0.19
   4  -1  -8    2.30    0.20
  -4  -1   8    2.48    0.19
   4   1  -8    2.58    0.16
  -4   1   8    2.20    0.21
   4   1  -8    2.28    0.20
   3  -1  -8   14.13    0.53
   3  -1  -8   13.98    0.53
  -3  -1   8   14.41    0.53
  -3   1   8   14.99    0.56
   3   1  -8   14.02    0.50
   3   1  -8   14.30    0.55
  -2  -1   8    7.47    0.33
   2  -1  -8    7.49    0.33
   2  -1  -8    7.05    0.33
  -2   1   8    7.27    0.34
   2   1  -8    6.94    0.34
   2   1  -8    7.42    0.31
  -1  -1   8    4.95    0.24
   1  -1  -8    4.58    0.25
   1  -1  -8    5.05    0.27
   1   1  -8    4.67    0.25
  -1   1   8    4.66    0.26
   1   1  -8    4.92    0.27
   0  -1  -8   15.08    0.53
   0  -1  -8   15.15    0.56
   0  -1   8   15.19    0.53
   0   1  -8   14.60    0.55
   0   1   8   15.54    0.57
   0   1  -8   14.88    0.55
   1  -1   8   10.73    0.41
  -1  -1  -8   10.80    0.46
  -1  -1  -8   11.46    0.41
  -1   1  -8   10.81    0.44
   1   1   8   11.13    0.45
  -1   1  -8   11.38    0.45
   2  -1   8    3.26    0.19
  -2  -1  -8    3.09    0.19
  -2  -1  -8    3.45    0.24
  -2   1  -8    3.26    0.22
   2   1   8    2.97    0.21
  -2   1  -8    3.18    0.24
   3  -1   8    4.66    0.23
  -3  -1  -8    5.38    0.31
  -3   1  -8    4.69    0.26
   3   1   8    5.07    0.28
  -3   1  -8    4.80    0.30
  -4  -1  -8    2.09    0.22
  -4   1  -8    1.86    0.21
  -4   1  -8    1.81    0.17
   4   1   8    2.20    0.20
  -5  -1  -8    1.26    0.18
  -5   1  -8    1.05    0.17
   5   1   8    1.28    0.17
  -6  -1  -8    0.65    0.15
  -6   1  -8    0.66    0.16
   6   1   8    0.47    0.12
  -7  -1  -8    0.49    0.15
  -7   1  -8    0.47    0.15
  -8  -1  -8    1.48    0.23
  -8   1  -8    1.61    0.24
  -9  -1  -8    1.85    0.26
  -9   1  -8    1.24    0.23
 -10  -1  -8    1.77    0.26
 -10   1  -8    1.83    0.28
 -11  -1  -8    0.40    0.19
 -11   1  -8    0.30    0.19
 -13  -2   8    0.10    0.15
  13  -2  -8    0.23    0.16
  13   2  -8    0.17    0.15
 -13   2   8    0.25    0.16
 -12  -2   8   -0.03    0.13
  12  -2  -8    0.17    0.15
  12   2  -8    0.01    0.13
 -12   2   8    0.05    0.13
 -11  -2   8   -0.01    0.12
  11  -2  -8    0.21    0.15
  11   2  -8   -0.06    0.11
 -11   2   8    0.04    0.13
  10  -2  -8    1.06    0.20
 -10  -2   8    0.76    0.17
  10   2  -8    0.57    0.16
 -10   2   8    0.77    0.17
   9  -2  -8    0.29    0.13
  -9  -2   8    0.11    0.10
   9   2  -8   -0.02    0.11
  -9   2   8    0.01    0.11
  -8  -2   8    2.95    0.27
   8  -2  -8    2.58    0.27
  -8   2   8    2.68    0.25
  -8   2   8    2.82    0.26
   8   2  -8    2.62    0.25
  -7  -2   8    1.75    0.20
   7  -2  -8    1.18    0.18
   7   2  -8    1.29    0.18
  -7   2   8    1.04    0.17
  -6  -2   8    0.58    0.12
   6  -2  -8    0.97    0.16
   6   2  -8    0.88    0.15
  -6   2   8    0.78    0.14
  -5  -2   8    0.36    0.10
   5  -2  -8    0.45    0.12
   5   2  -8    0.45    0.12
  -5   2   8    0.58    0.12
   4  -2  -8    4.72    0.27
   4  -2  -8    4.42    0.27
  -4  -2   8    3.91    0.24
   4   2  -8    3.97    0.28
  -4   2   8    4.23    0.26
   3  -2  -8    2.67    0.21
  -3  -2   8    2.37    0.18
   3  -2  -8    2.37    0.20
   3   2  -8    2.55    0.22
   3   2  -8    2.53    0.15
  -3   2   8    2.66    0.21
   2  -2  -8    0.74    0.12
   2  -2  -8    0.76    0.14
  -2  -2   8    0.98    0.12
   2   2  -8    0.96    0.15
   2   2  -8    0.93    0.11
  -2   2   8    0.70    0.13
   1  -2  -8   14.99    0.57
   1  -2  -8   14.17    0.52
  -1  -2   8   14.41    0.51
   1   2  -8   14.14    0.56
  -1   2   8   13.95    0.56
   1   2  -8   14.36    0.51
   0  -2  -8    9.69    0.37
   0  -2   8   10.29    0.38
   0  -2  -8    9.15    0.42
   0   2  -8   10.09    0.40
   0   2   8    9.08    0.42
   0   2  -8   10.38    0.44
   1  -2   8   16.67    0.56
  -1  -2  -8   16.90    0.64
  -1  -2  -8   16.51    0.56
   1   2   8   17.64    0.64
  -1   2  -8   16.56    0.61
  -1   2  -8   17.15    0.63
  -2  -2  -8   23.70    0.84
   2   2   8   23.65    0.83
  -2   2  -8   23.84    0.82
  -2   2  -8   23.20    0.81
  -3  -2  -8   17.31    0.65
  -3   2  -8   16.92    0.61
  -3   2  -8   15.09    0.62
   3   2   8   16.35    0.63
  -4  -2  -8    1.48    0.19
  -4   2  -8    1.35    0.16
  -4   2  -8    1.66    0.20
   4   2   8    1.71    0.20
  -5  -2  -8    5.74    0.34
   5   2   8    5.86    0.34
  -5   2  -8    6.14    0.35
  -5   2  -8    6.34    0.33
  -6  -2  -8    0.19    0.12
  -6   2  -8    0.01    0.12
   6   2   8    0.13    0.12
  -7  -2  -8    2.64    0.27
  -7   2  -8    2.00    0.25
   7   2   8    2.28    0.25
  -8  -2  -8    0.00    0.13
  -8   2  -8    0.02    0.14
  -9  -2  -8    4.01    0.36
  -9   2  -8    4.38    0.35
 -10  -2  -8    0.10    0.15
 -10   2  -8    0.32    0.18
 -11  -2  -8    2.93    0.34
 -11   2  -8    2.47    0.33
 -12  -3   8    0.17    0.15
  12  -3  -8    0.08    0.15
 -12   3   8    0.35    0.16
  12   3  -8    0.36    0.15
  11  -3  -8    0.08    0.14
 -11  -3   8   -0.06    0.12
 -11   3   8    0.19    0.13
  11   3  -8    0.06    0.12
 -10  -3   8    0.39    0.15
  10  -3  -8    0.34    0.15
 -10   3   8    0.21    0.13
  10   3  -8    0.43    0.14
  -9  -3   8    0.59    0.16
   9  -3  -8    0.45    0.15
   9   3  -8    0.53    0.15
  -9   3   8    0.74    0.16
  -9   3   8    0.75    0.17
  -8  -3   8    0.58    0.14
   8  -3  -8    0.54    0.15
  -8   3   8    0.62    0.14
  -8   3   8    0.46    0.13
   8   3  -8    0.45    0.14
   7  -3  -8    3.12    0.29
  -7  -3   8    3.28    0.25
   7   3  -8    3.24    0.26
  -7   3   8    3.31    0.26
  -6  -3   8    1.31    0.17
   6  -3  -8    1.44    0.20
  -6   3   8    1.18    0.17
   6   3  -8    1.38    0.18
   5  -3  -8    0.48    0.13
  -5  -3   8    0.29    0.10
  -5   3   8    0.48    0.13
   5   3  -8    0.74    0.14
  -4  -3   8    0.12    0.08
   4  -3  -8    0.26    0.12
   4  -3  -8    0.12    0.09
  -4   3   8    0.20    0.10
   4   3  -8    0.38    0.12
  -3  -3   8    5.04    0.27
   3  -3  -8    5.57    0.31
   3  -3  -8    5.50    0.30
   3   3  -8    5.06    0.32
  -3   3   8    5.59    0.31
   2  -3  -8    5.40    0.28
   2  -3  -8    5.46    0.33
  -2  -3   8    5.71    0.27
  -2   3   8    5.35    0.31
   2   3  -8    5.30    0.33
  -1  -3   8    2.90    0.18
   1  -3  -8    2.46    0.23
   1  -3  -8    2.76    0.19
   1   3  -8    2.50    0.19
   1   3  -8    2.71    0.24
  -1   3   8    2.48    0.24
   0  -3  -8   13.66    0.50
   0  -3   8   13.89    0.49
   0  -3  -8   14.40    0.58
   0   3  -8   14.47    0.53
   0   3   8   14.76    0.58
   0   3  -8   14.79    0.58
  -1  -3  -8    5.50    0.33
   1   3   8    5.88    0.33
  -1   3  -8    6.14    0.31
  -1   3  -8    6.20    0.34
  -2  -3  -8   20.15    0.76
  -2   3  -8   20.82    0.75
  -2   3  -8   20.99    0.73
   2   3   8   19.41    0.75
  -3  -3  -8    1.55    0.19
  -3   3  -8    1.48    0.19
  -3   3  -8    1.46    0.18
   3   3   8    1.50    0.20
  -4  -3  -8    3.02    0.25
  -4   3  -8    3.15    0.25
   4   3   8    2.96    0.27
  -4   3  -8    3.27    0.26
  -5  -3  -8    0.60    0.15
  -5   3  -8    0.64    0.16
  -5   3  -8    0.64    0.15
   5   3   8    0.75    0.16
  -6  -3  -8    0.67    0.16
   6   3   8    0.42    0.15
  -6   3  -8    0.61    0.16
  -6   3  -8    0.54    0.14
  -7  -3  -8    0.29    0.14
  -7   3  -8    0.40    0.15
   7   3   8    0.13    0.13
  -8  -3  -8    1.76    0.24
  -8   3  -8    1.60    0.24
   8   3   8    1.71    0.24
  -9  -3  -8    0.29    0.15
  -9   3  -8    0.44    0.18
 -10  -3  -8    0.21    0.16
 -10   3  -8    0.27    0.18
  12  -4  -8    0.55    0.20
 -12  -4   8    0.63    0.21
 -12   4   8    0.53    0.17
  12   4  -8    0.65    0.18
 -11  -4   8    0.50    0.18
  11  -4  -8    0.67    0.19
  11   4  -8    0.60    0.17
 -11   4   8    0.59    0.17
 -10  -4   8   -0.02    0.12
  10  -4  -8   -0.07    0.12
  10   4  -8   -0.04    0.12
 -10   4   8    0.14    0.13
 -10   4   8    0.01    0.12
   9  -4  -8    1.07    0.21
  -9  -4   8    0.76    0.17
  -9   4   8    0.75    0.16
  -9   4   8    0.50    0.16
   9   4  -8    0.72    0.17
  -8  -4   8    1.70    0.22
   8  -4  -8    1.44    0.23
  -8   4   8    1.24    0.20
   8   4  -8    1.15    0.19
  -8   4   8    1.16    0.19
  -7  -4   8    1.51    0.20
   7  -4  -8    1.55    0.22
   7   4  -8    1.50    0.20
  -7   4   8    1.48    0.20
   6  -4  -8    0.77    0.16
  -6  -4   8    0.73    0.15
  -6   4   8    1.10    0.18
   6   4  -8    0.62    0.15
  -5  -4   8    0.98    0.15
   5  -4  -8    1.05    0.17
   5   4  -8    1.03    0.17
  -5   4   8    1.32    0.18
   4  -4  -8    0.91    0.18
   4  -4  -8    0.86    0.15
  -4  -4   8    0.94    0.14
   4   4  -8    1.08    0.17
  -4   4   8    0.86    0.16
   3  -4  -8    6.55    0.34
  -3  -4   8    6.90    0.32
   3  -4  -8    6.27    0.36
   3   4  -8    5.75    0.35
  -3   4   8    6.94    0.37
   2  -4  -8   12.21    0.49
  -2  -4   8   12.76    0.47
   2  -4  -8   12.19    0.54
   2   4  -8   13.37    0.55
  -2   4   8   10.99    0.51
   1  -4  -8   15.54    0.63
   1  -4  -8   15.80    0.57
  -1  -4   8   14.92    0.54
  -1   4   8   15.04    0.62
   1   4  -8   15.49    0.62
   0  -4  -8   21.78    0.82
   0   4  -8   21.73    0.81
   0   4   8   21.86    0.82
   0   4  -8   22.05    0.74
  -1  -4  -8    6.06    0.35
  -1   4  -8    6.02    0.31
   1   4   8    6.29    0.36
  -1   4  -8    5.85    0.34
  -2  -4  -8    2.88    0.26
  -2   4  -8    2.40    0.21
   2   4   8    2.40    0.25
  -2   4  -8    2.60    0.25
  -3  -4  -8    1.18    0.18
  -3   4  -8    0.94    0.17
  -3   4  -8    0.91    0.16
   3   4   8    1.17    0.19
  -4  -4  -8    6.16    0.36
  -4   4  -8    7.07    0.38
  -4   4  -8    5.74    0.34
   4   4   8    6.15    0.38
  -5  -4  -8    1.13    0.19
  -5   4  -8    1.59    0.21
  -5   4  -8    1.01    0.18
   5   4   8    1.22    0.21
  -6  -4  -8    0.78    0.17
   6   4   8    0.81    0.18
  -6   4  -8    0.56    0.16
  -6   4  -8    0.48    0.17
  -7  -4  -8    1.19    0.20
   7   4   8    0.71    0.20
  -7   4  -8    1.05    0.19
  -7   4  -8    1.19    0.21
  -8  -4  -8    3.55    0.33
  -8   4  -8    2.87    0.31
  -9  -4  -8    0.21    0.15
  -9   4  -8   -0.08    0.16
 -10  -4  -8    0.07    0.14
 -10   4  -8    0.20    0.18
  11  -5  -8    0.42    0.20
 -11  -5   8    0.63    0.20
 -11   5   8    0.69    0.19
  11   5  -8    0.86    0.19
 -11   5   8    0.71    0.20
 -10  -5   8    0.72    0.19
  10  -5  -8    0.63    0.20
 -10   5   8    0.49    0.18
  10   5  -8    0.27    0.15
 -10   5   8    0.61    0.17
   9  -5  -8    0.35    0.17
  -9  -5   8    0.65    0.17
  -9   5   8    0.47    0.16
   9   5  -8    0.60    0.16
  -9   5   8    0.49    0.17
  -8  -5   8   -0.01    0.12
   8  -5  -8   -0.04    0.13
  -8   5   8   -0.07    0.10
   8   5  -8    0.12    0.13
  -8   5   8    0.15    0.14
   7  -5  -8    0.12    0.13
  -7  -5   8    0.03    0.11
   7   5  -8   -0.10    0.11
  -7   5   8    0.13    0.12
   6  -5  -8    0.79    0.18
  -6  -5   8    0.48    0.13
   6   5  -8    0.65    0.16
  -6   5   8    0.38    0.14
  -5  -5   8    0.51    0.12
   5  -5  -8    0.81    0.17
  -5   5   8    0.83    0.16
   5   5  -8    0.71    0.16
   4  -5  -8   -0.08    0.09
  -4  -5   8    0.02    0.07
   4   5  -8    0.14    0.13
  -4   5   8    0.05    0.11
   3  -5  -8    0.79    0.17
  -3  -5   8    0.51    0.11
   3  -5  -8    0.25    0.11
  -3   5   8    0.57    0.14
   3   5  -8    0.42    0.15
   2  -5  -8    2.68    0.27
   2  -5  -8    2.17    0.21
  -2   5   8    2.19    0.24
   2   5  -8    2.75    0.26
   1  -5  -8    4.05    0.30
   1   5  -8    4.90    0.33
  -1   5   8    4.42    0.31
   0  -5  -8    2.85    0.27
   0   5  -8    2.64    0.27
   0   5   8    2.38    0.25
  -1  -5  -8    2.90    0.28
  -1   5  -8    2.98    0.28
   1   5   8    3.39    0.27
  -1   5  -8    2.93    0.22
  -2  -5  -8    4.47    0.31
   2   5   8    4.26    0.32
  -2   5  -8    4.81    0.34
  -2   5  -8    4.39    0.28
  -3  -5  -8    0.06    0.11
  -3   5  -8    0.10    0.12
   3   5   8    0.10    0.12
  -3   5  -8    0.09    0.13
  -4  -5  -8    0.21    0.12
  -4   5  -8    0.20    0.15
   4   5   8    0.31    0.15
  -4   5  -8    0.15    0.13
  -5  -5  -8    1.77    0.23
   5   5   8    1.65    0.24
  -5   5  -8    1.65    0.23
  -5   5  -8    1.34    0.20
  -6  -5  -8    0.37    0.15
  -6   5  -8    0.21    0.15
   6   5   8    0.18    0.15
  -6   5  -8    0.60    0.18
  -7  -5  -8    8.41    0.48
   7   5   8    8.23    0.49
  -7   5  -8    8.87    0.49
  -7   5  -8    8.36    0.47
  -8  -5  -8    0.89    0.21
  -8   5  -8    0.54    0.19
  -9  -5  -8    0.92    0.21
  -9   5  -8    0.57    0.20
 -10  -6   8    1.72    0.27
  10  -6  -8    0.65    0.22
 -10   6   8    1.18    0.24
  10   6  -8    1.41    0.22
   9  -6  -8    0.31    0.17
  -9  -6   8    0.33    0.16
  -9   6   8    0.17    0.14
  -9   6   8    0.16    0.17
   9   6  -8    0.29    0.15
   8  -6  -8    0.61    0.18
  -8  -6   8    0.64    0.17
   8   6  -8    0.61    0.18
  -8   6   8    0.34    0.17
  -8   6   8    0.82    0.19
   7  -6  -8    1.10    0.21
  -7  -6   8    0.88    0.18
   7   6  -8    0.74    0.17
  -7   6   8    0.84    0.19
  -6  -6   8    0.50    0.15
   6  -6  -8    0.47    0.16
  -6   6   8    0.50    0.15
   6   6  -8    0.48    0.16
  -5  -6   8    1.12    0.18
   5  -6  -8    1.16    0.20
  -5   6   8    1.53    0.21
   5   6  -8    1.22    0.20
   4  -6  -8    0.06    0.11
   4   6  -8   -0.19    0.10
  -4   6   8   -0.03    0.10
   3  -6  -8    1.55    0.20
  -3   6   8    1.81    0.23
   3   6  -8    1.47    0.22
   2  -6  -8    2.77    0.29
   2   6  -8    2.48    0.27
  -2   6   8    3.03    0.30
   1  -6  -8    2.54    0.28
   1   6  -8    2.46    0.27
  -1   6   8    2.96    0.30
   0  -6  -8    1.70    0.24
   0   6  -8    1.80    0.24
   0   6   8    1.81    0.25
  -1  -6  -8    3.92    0.31
   1   6   8    4.44    0.33
  -1   6  -8    4.32    0.35
  -2  -6  -8    0.65    0.17
  -2   6  -8    0.80    0.19
   2   6   8    0.66    0.18
  -3  -6  -8    0.07    0.12
  -3   6  -8    0.29    0.13
  -3   6  -8    0.17    0.15
   3   6   8    0.02    0.12
  -4  -6  -8   -0.02    0.11
  -4   6  -8   -0.04    0.12
  -4   6  -8   -0.22    0.12
   4   6   8    0.07    0.14
  -5  -6  -8    0.61    0.18
  -5   6  -8    0.54    0.17
   5   6   8    0.47    0.18
  -5   6  -8    0.69    0.19
  -6  -6  -8    1.10    0.22
  -6   6  -8    1.46    0.24
   6   6   8    1.67    0.26
  -6   6  -8    1.56    0.25
  -7  -6  -8    0.31    0.16
  -7   6  -8   -0.06    0.15
   7   6   8    0.57    0.20
  -7   6  -8    0.46    0.19
  -8  -6  -8    0.01    0.14
  -8   6  -8   -0.02    0.16
  -8   6  -8    0.26    0.17
   8   6   8    0.25    0.18
   9  -7  -8    0.76    0.22
  -9  -7   8    0.74    0.21
  -9   7   8    0.35    0.20
   9   7  -8    0.37    0.17
  -8  -7   8    0.73    0.20
   8  -7  -8    0.60    0.20
  -8   7   8    0.86    0.20
  -8   7   8    0.89    0.24
   8   7  -8    0.87    0.20
  -7  -7   8    0.31    0.16
   7  -7  -8    0.16    0.16
   7   7  -8    0.04    0.15
  -7   7   8    0.06    0.16
  -7   7   8    0.28    0.16
  -6  -7   8    1.15    0.20
   6  -7  -8    1.19    0.22
   6   7  -8    1.13    0.21
  -6   7   8    1.09    0.20
   5  -7  -8    0.22    0.14
  -5   7   8    0.04    0.13
   5   7  -8    0.42    0.16
   4  -7  -8    0.17    0.13
  -4   7   8    0.23    0.13
   4   7  -8    0.17    0.14
  -3   7   8    0.01    0.11
   3   7  -8    0.03    0.13
   2   7  -8    0.45    0.17
  -2   7   8    0.37    0.15
   1  -7  -8    1.87    0.26
  -1   7   8    1.65    0.24
   1   7  -8    1.73    0.24
   0  -7  -8    1.53    0.23
   0   7  -8    1.36    0.22
   0   7   8    1.70    0.24
  -1  -7  -8    0.05    0.12
   1   7   8    0.17    0.14
  -1   7  -8   -0.04    0.14
  -2  -7  -8    0.06    0.12
  -2   7  -8    0.22    0.17
   2   7   8    0.08    0.14
  -3  -7  -8    0.17    0.15
   3   7   8    0.40    0.17
  -3   7  -8    0.23    0.16
  -4  -7  -8    0.09    0.13
  -4   7  -8    0.28    0.17
   4   7   8    0.09    0.15
  -5  -7  -8    0.15    0.14
  -5   7  -8    0.09    0.16
   5   7   8    0.01    0.15
  -5   7  -8    0.25    0.17
  -6  -7  -8    0.14    0.14
  -6   7  -8    0.00    0.17
   6   7   8   -0.03    0.15
  -6   7  -8    0.56    0.20
   7  -8  -8    0.81    0.21
  -7   8   8    0.74    0.23
   7   8  -8    0.40    0.18
   6  -8  -8    0.11    0.16
   6   8  -8    0.58    0.19
  -6   8   8    0.11    0.14
  -5   8   8    0.16    0.15
   5   8  -8   -0.06    0.14
  -4   8   8    0.15    0.14
   4   8  -8    0.02    0.15
  -3   8   8   -0.03    0.13
   3   8  -8    0.17    0.15
  -2   8   8    0.29    0.16
   2   8  -8    0.07    0.14
  -1   8   8    0.50    0.17
   1   8  -8    0.55    0.18
   0  -8  -8    0.71    0.19
   0   8  -8    0.51    0.17
   0   8   8    0.46    0.17
  -1  -8  -8    0.04    0.14
  -1   8  -8    0.44    0.18
   1   8   8    0.30    0.17
  -2  -8  -8    0.35    0.17
   2   8   8    0.07    0.15
  -2   8  -8    0.26    0.19
  -3  -8  -8    1.89    0.27
  -3   8  -8    1.70    0.28
   3   8   8    1.73    0.28
  -4  -8  -8    4.62    0.39
   4   8   8    4.38    0.43
  -4   8  -8    5.10    0.42
  -5  -8  -8    0.61    0.19
   5   8   8    0.88    0.24
  -5   8  -8    0.93    0.24
  -3   9   8    0.11    0.15
   3   9  -8   -0.05    0.16
  -2   9   8   -0.04    0.16
   2   9  -8    0.01    0.16
  -1   9   8    0.15    0.16
   1   9  -8    0.07    0.16
   0   9   8    0.35    0.20
   0   9  -8    0.25    0.18
  -1   9  -8    1.44    0.26
   1   9   8    1.53    0.28
 -12   0   9    1.05    0.23
  12   0  -9    1.05    0.21
 -11   0   9   -0.14    0.11
  11   0  -9    0.08    0.13
  10   0  -9   -0.14    0.10
 -10   0   9    0.12    0.12
   9   0  -9    0.40    0.14
  -9   0   9   -0.08    0.10
  -8   0   9    3.13    0.28
   8   0  -9    2.87    0.27
  -7   0   9    3.43    0.26
   7   0  -9    3.93    0.29
   6   0  -9    0.23    0.11
  -6   0   9    0.13    0.09
   5   0  -9    1.01    0.13
  -5   0   9    1.18    0.16
   5   0  -9    1.01    0.16
  -4   0   9    2.08    0.20
   4   0  -9    2.07    0.20
   4   0  -9    1.93    0.17
   3   0  -9    1.66    0.18
   3   0  -9    1.54    0.16
  -3   0   9    1.55    0.18
   2   0  -9    5.00    0.29
  -2   0   9    5.31    0.28
   2   0  -9    4.63    0.27
   1   0  -9   15.31    0.57
  -1   0   9   14.79    0.57
   1   0  -9   15.58    0.57
   0   0  -9    5.01    0.28
   0   0  -9    5.11    0.29
   0   0   9    5.27    0.27
  -1   0  -9    4.33    0.25
  -1   0  -9    3.97    0.28
   1   0   9    4.79    0.26
  -2   0  -9    0.99    0.16
   2   0   9    1.26    0.15
  -2   0  -9    1.06    0.14
  -3   0  -9    8.39    0.41
   3   0   9    9.24    0.39
   4   0   9    0.07    0.09
  -4   0  -9    0.14    0.12
  -5   0  -9    1.41    0.20
  -6   0  -9   -0.09    0.11
  -7   0  -9    0.07    0.13
  -8   0  -9    0.15    0.15
  -9   0  -9    0.44    0.18
 -10   0  -9    0.04    0.18
 -12  -1   9   -0.02    0.13
  12  -1  -9    0.24    0.16
 -12   1   9    0.17    0.15
  12   1  -9    0.01    0.14
  11  -1  -9    0.88    0.20
 -11  -1   9    1.16    0.22
 -11   1   9    0.76    0.19
  11   1  -9    1.00    0.20
 -10  -1   9    0.17    0.12
  10  -1  -9    0.02    0.11
  10   1  -9    0.03    0.12
 -10   1   9    0.09    0.12
   9  -1  -9    0.62    0.15
  -9  -1   9    0.56    0.15
  -9   1   9    0.43    0.14
   9   1  -9    0.57    0.15
   8  -1  -9    0.38    0.14
  -8  -1   9    0.71    0.16
  -8   1   9    0.38    0.13
   8   1  -9    0.53    0.14
  -7  -1   9    0.77    0.15
   7  -1  -9    0.88    0.17
  -7   1   9    0.79    0.15
   7   1  -9    0.62    0.14
  -6  -1   9    0.99    0.15
   6  -1  -9    1.12    0.18
   6   1  -9    1.04    0.17
  -6   1   9    0.75    0.15
  -5  -1   9    0.96    0.15
   5  -1  -9    0.84    0.14
   5  -1  -9    0.90    0.15
  -5   1   9    0.76    0.14
   5   1  -9    0.84    0.14
  -4  -1   9    0.20    0.09
   4  -1  -9    0.14    0.09
   4  -1  -9    0.09    0.09
  -4   1   9    0.25    0.10
   4   1  -9    0.02    0.10
   3  -1  -9    1.15    0.16
   3  -1  -9    1.11    0.15
  -3  -1   9    1.18    0.15
  -3   1   9    1.08    0.15
   3   1  -9    0.98    0.15
   3   1  -9    1.16    0.13
  -2  -1   9   12.31    0.49
   2  -1  -9   12.42    0.50
   2  -1  -9   12.93    0.51
  -2   1   9   13.71    0.53
   2   1  -9   12.37    0.48
   2   1  -9   13.28    0.52
   1  -1  -9   10.60    0.43
  -1  -1   9    9.90    0.40
   1  -1  -9    9.48    0.40
   1   1  -9    9.19    0.42
   1   1  -9    9.47    0.40
  -1   1   9    9.47    0.42
   0  -1   9    2.11    0.17
   0  -1  -9    1.52    0.18
   0  -1  -9    2.05    0.17
   0   1   9    1.97    0.20
   0   1  -9    1.90    0.19
   0   1  -9    1.39    0.17
  -1  -1  -9    0.10    0.07
   1  -1   9    0.16    0.08
  -1  -1  -9    0.18    0.11
  -1   1  -9   -0.15    0.10
  -1   1  -9    0.09    0.10
   1   1   9    0.22    0.09
   2  -1   9    0.57    0.10
  -2  -1  -9    0.47    0.13
  -2   1  -9    0.40    0.11
  -2   1  -9    0.47    0.14
   2   1   9    0.48    0.12
  -3  -1  -9    0.80    0.16
   3   1   9    0.74    0.14
  -3   1  -9    1.13    0.15
  -3   1  -9    0.79    0.16
  -4  -1  -9    0.59    0.15
   4   1   9    0.60    0.13
  -4   1  -9    0.69    0.17
  -5  -1  -9    2.33    0.25
  -5   1  -9    2.46    0.26
   5   1   9    2.24    0.22
  -6  -1  -9    0.61    0.16
  -6   1  -9    0.85    0.19
  -7  -1  -9    2.58    0.28
  -7   1  -9    2.35    0.28
  -8  -1  -9    3.34    0.33
  -8   1  -9    2.87    0.31
  -9  -1  -9    0.24    0.16
  -9   1  -9    0.46    0.20
 -10  -1  -9    6.56    0.46
 -10   1  -9    6.37    0.45
  12  -2  -9   -0.04    0.14
 -12  -2   9    0.06    0.14
 -12   2   9    0.14    0.15
  12   2  -9    0.18    0.14
 -11  -2   9    0.48    0.16
  11  -2  -9    0.30    0.16
 -11   2   9    0.42    0.16
  11   2  -9    0.48    0.17
  10  -2  -9    1.54    0.24
 -10  -2   9    1.63    0.23
  10   2  -9    1.66    0.24
 -10   2   9    1.21    0.21
  -9  -2   9    0.22    0.13
   9  -2  -9    0.20    0.13
  -9   2   9    0.02    0.11
   9   2  -9    0.02    0.10
  -8  -2   9    0.80    0.16
   8  -2  -9    0.94    0.18
  -8   2   9    0.96    0.17
   8   2  -9    1.04    0.18
  -7  -2   9    0.18    0.10
   7  -2  -9    0.10    0.10
   7   2  -9    0.27    0.12
  -7   2   9    0.05    0.10
   6  -2  -9    0.89    0.16
  -6  -2   9    0.88    0.15
   6   2  -9    0.67    0.14
  -6   2   9    0.59    0.15
  -5  -2   9    2.01    0.20
   5  -2  -9    1.57    0.19
   5  -2  -9    1.84    0.20
   5   2  -9    1.67    0.20
  -5   2   9    1.44    0.19
   4  -2  -9    3.02    0.25
  -4  -2   9    3.04    0.21
   4  -2  -9    2.48    0.23
  -4   2   9    2.64    0.25
   4   2  -9    2.96    0.25
   3  -2  -9    2.19    0.21
   3  -2  -9    1.88    0.20
  -3  -2   9    1.96    0.19
   3   2  -9    2.05    0.21
  -3   2   9    2.40    0.23
   2  -2  -9    3.93    0.25
  -2  -2   9    3.87    0.22
   2  -2  -9    3.52    0.25
  -2   2   9    3.75    0.26
   2   2  -9    3.59    0.21
   2   2  -9    3.89    0.27
  -1  -2   9    6.18    0.30
   1  -2  -9    6.19    0.31
   1  -2  -9    7.21    0.36
  -1   2   9    6.35    0.34
   1   2  -9    6.74    0.31
   1   2  -9    6.86    0.35
   0  -2  -9    4.01    0.23
   0  -2  -9    3.62    0.26
   0  -2   9    4.23    0.22
   0   2   9    3.55    0.26
   0   2  -9    3.90    0.25
   0   2  -9    4.16    0.29
   1  -2   9   32.20    1.01
  -1  -2  -9   32.46    1.10
   1   2   9   32.80    1.09
  -1   2  -9   32.41    1.07
  -1   2  -9   31.57    1.07
  -2  -2  -9    4.71    0.30
  -2   2  -9    4.66    0.28
  -2   2  -9    4.71    0.30
   2   2   9    4.19    0.28
  -3  -2  -9    2.95    0.27
   3   2   9    2.76    0.25
  -3   2  -9    2.98    0.25
  -3   2  -9    3.17    0.25
  -4  -2  -9    1.06    0.18
  -4   2  -9    1.21    0.17
  -4   2  -9    0.91    0.17
   4   2   9    0.89    0.16
  -5  -2  -9    0.17    0.13
   5   2   9    0.18    0.12
  -5   2  -9    0.42    0.14
  -6  -2  -9    2.47    0.27
  -6   2  -9    2.47    0.27
   6   2   9    2.40    0.25
  -7  -2  -9    3.88    0.31
  -7   2  -9    3.72    0.34
  -8  -2  -9    2.32    0.28
  -8   2  -9    2.94    0.32
  -9  -2  -9    0.37    0.17
  -9   2  -9    0.04    0.16
 -10  -2  -9    1.52    0.26
 -10   2  -9    1.40    0.27
  12  -3  -9    0.12    0.16
 -12  -3   9   -0.08    0.13
 -12   3   9    0.11    0.15
  12   3  -9    0.29    0.15
  11  -3  -9    0.26    0.17
 -11  -3   9    0.31    0.16
 -11   3   9    0.52    0.17
  11   3  -9    0.52    0.17
 -10  -3   9    0.52    0.16
  10  -3  -9    0.09    0.14
  10   3  -9    0.23    0.14
 -10   3   9    0.19    0.14
   9  -3  -9    1.01    0.20
  -9  -3   9    0.92    0.18
  -9   3   9    0.69    0.17
   9   3  -9    1.53    0.22
   8  -3  -9    0.88    0.18
  -8  -3   9    0.61    0.15
  -8   3   9    0.68    0.17
   8   3  -9    0.86    0.17
   7  -3  -9    0.05    0.12
  -7  -3   9    0.08    0.10
   7   3  -9    0.06    0.11
  -7   3   9    0.00    0.10
  -6  -3   9    0.83    0.15
   6  -3  -9    0.83    0.17
  -6   3   9    0.64    0.14
   6   3  -9    0.87    0.16
   5  -3  -9    0.64    0.15
  -5  -3   9    0.83    0.14
   5   3  -9    0.63    0.15
  -5   3   9    0.97    0.17
   4  -3  -9    7.70    0.40
   4  -3  -9    8.23    0.40
  -4  -3   9    7.68    0.37
  -4   3   9    7.66    0.40
   4   3  -9    8.84    0.42
  -3  -3   9   12.73    0.50
   3  -3  -9   12.87    0.52
   3  -3  -9   12.31    0.54
  -3   3   9   12.56    0.54
   3   3  -9   13.06    0.55
   2  -3  -9   20.40    0.72
   2  -3  -9   20.26    0.77
  -2  -3   9   20.92    0.70
  -2   3   9   20.25    0.77
   2   3  -9   20.21    0.76
  -1  -3   9    4.12    0.23
   1  -3  -9    4.74    0.30
   1  -3  -9    4.61    0.25
  -1   3   9    4.50    0.30
   1   3  -9    4.51    0.25
   1   3  -9    4.39    0.30
   0  -3  -9   13.49    0.57
   0   3  -9   13.37    0.56
   0   3  -9   12.97    0.51
   0   3   9   13.08    0.56
  -1  -3  -9    3.70    0.27
  -1   3  -9    3.12    0.26
   1   3   9    3.10    0.25
  -1   3  -9    3.09    0.24
  -2  -3  -9    3.89    0.28
  -2   3  -9    3.36    0.26
   2   3   9    3.36    0.26
  -2   3  -9    4.14    0.29
  -3  -3  -9    2.00    0.23
  -3   3  -9    2.00    0.22
  -3   3  -9    1.75    0.21
   3   3   9    2.15    0.24
  -4  -3  -9    0.62    0.15
   4   3   9    0.65    0.15
  -4   3  -9    0.82    0.17
  -4   3  -9    0.87    0.16
  -5  -3  -9    0.37    0.14
  -5   3  -9    0.32    0.15
  -5   3  -9    0.47    0.14
   5   3   9    0.53    0.16
  -6  -3  -9    0.86    0.18
  -6   3  -9    0.54    0.17
   6   3   9    0.38    0.14
  -7  -3  -9    1.02    0.20
  -7   3  -9    1.01    0.22
   7   3   9    1.11    0.21
  -8  -3  -9    0.41    0.17
  -8   3  -9    0.27    0.18
   8   3   9    0.08    0.15
  -9  -3  -9    1.71    0.26
  -9   3  -9    2.39    0.31
  11  -4  -9    0.13    0.16
 -11  -4   9    0.07    0.14
 -11   4   9    0.19    0.15
  11   4  -9    0.25    0.14
 -10  -4   9    0.39    0.16
  10  -4  -9    0.44    0.18
  10   4  -9    0.45    0.16
 -10   4   9    0.40    0.15
  -9  -4   9   -0.02    0.12
   9  -4  -9    0.17    0.14
  -9   4   9    0.02    0.12
  -9   4   9   -0.08    0.11
   9   4  -9   -0.07    0.11
   8  -4  -9    0.16    0.14
  -8  -4   9    0.16    0.12
  -8   4   9    0.44    0.15
   8   4  -9    0.36    0.14
  -7  -4   9    1.38    0.20
   7  -4  -9    1.97    0.25
  -7   4   9    1.25    0.20
   7   4  -9    1.66    0.21
  -6  -4   9    0.32    0.12
   6  -4  -9    0.24    0.13
   6   4  -9    0.10    0.12
  -6   4   9    0.33    0.13
   5  -4  -9    2.04    0.23
  -5  -4   9    1.64    0.19
   5   4  -9    2.01    0.23
  -5   4   9    1.74    0.22
   4  -4  -9    5.44    0.33
  -4  -4   9    6.03    0.32
   4  -4  -9    5.48    0.35
   4   4  -9    5.48    0.35
  -4   4   9    6.27    0.36
  -3  -4   9   11.55    0.47
   3  -4  -9   11.04    0.48
   3  -4  -9   11.29    0.53
   3   4  -9   11.08    0.52
  -3   4   9   11.68    0.53
  -2  -4   9    2.47    0.19
   2  -4  -9    2.48    0.26
   2  -4  -9    2.16    0.21
  -2   4   9    2.25    0.24
   2   4  -9    2.62    0.26
   1  -4  -9    3.56    0.28
   1   4  -9    3.37    0.28
  -1   4   9    3.22    0.29
   0  -4  -9    9.56    0.47
   0   4  -9   10.08    0.48
   0   4   9    9.92    0.48
  -1  -4  -9    0.24    0.12
  -1   4  -9   -0.01    0.11
   1   4   9    0.22    0.12
  -1   4  -9    0.06    0.13
  -2  -4  -9    7.05    0.39
  -2   4  -9    6.63    0.39
   2   4   9    6.48    0.39
  -2   4  -9    7.51    0.37
  -3  -4  -9    0.07    0.11
  -3   4  -9    0.10    0.12
   3   4   9    0.32    0.13
  -3   4  -9   -0.06    0.12
  -4  -4  -9    1.89    0.24
  -4   4  -9    1.94    0.23
  -4   4  -9    1.49    0.21
   4   4   9    1.72    0.23
  -5  -4  -9    0.39    0.15
  -5   4  -9    0.62    0.17
   5   4   9    0.60    0.16
  -5   4  -9    0.39    0.16
  -6  -4  -9    2.77    0.30
  -6   4  -9    2.43    0.26
   6   4   9    2.64    0.30
  -6   4  -9    2.64    0.28
  -7  -4  -9    1.42    0.24
  -7   4  -9    1.49    0.24
   7   4   9    1.41    0.24
  -8  -4  -9    0.40    0.18
  -8   4  -9    0.74    0.21
   8   4   9    0.63    0.20
  -9  -4  -9    0.56    0.19
  -9   4  -9    0.26    0.20
   9   4   9    0.46    0.20
 -10  -5   9   -0.01    0.14
  10  -5  -9   -0.19    0.13
 -10   5   9    0.10    0.13
 -10   5   9   -0.03    0.14
  10   5  -9    0.16    0.14
  -9  -5   9    0.71    0.18
   9  -5  -9    0.47    0.19
  -9   5   9    0.50    0.17
   9   5  -9    0.49    0.16
  -9   5   9    0.57    0.17
   8  -5  -9    0.20    0.14
  -8  -5   9    0.32    0.14
  -8   5   9    0.26    0.14
  -8   5   9    0.02    0.13
   8   5  -9    0.04    0.13
  -7  -5   9    0.47    0.14
   7  -5  -9    0.35    0.16
  -7   5   9    0.34    0.14
   7   5  -9    0.21    0.14
   6  -5  -9   -0.05    0.11
  -6  -5   9    0.10    0.10
   6   5  -9    0.22    0.13
  -6   5   9    0.02    0.11
   5  -5  -9    0.04    0.11
  -5  -5   9    0.16    0.10
  -5   5   9    0.04    0.11
   5   5  -9    0.06    0.13
   4  -5  -9    0.82    0.16
  -4  -5   9    1.02    0.16
   4   5  -9    0.80    0.17
  -4   5   9    1.42    0.21
   3  -5  -9    1.42    0.19
   3  -5  -9    1.27    0.21
   3   5  -9    1.31    0.21
  -3   5   9    1.45    0.21
   2  -5  -9    0.42    0.15
  -2   5   9    0.42    0.15
   2   5  -9    0.12    0.14
   1  -5  -9    1.38    0.20
   1   5  -9    1.21    0.20
  -1   5   9    1.30    0.21
   0  -5  -9    1.56    0.22
   0   5  -9    1.26    0.21
   0   5   9    1.27    0.20
  -1  -5  -9    0.40    0.14
  -1   5  -9    0.47    0.16
   1   5   9    0.60    0.16
  -2  -5  -9   -0.06    0.10
  -2   5  -9   -0.06    0.12
   2   5   9   -0.09    0.11
  -2   5  -9    0.05    0.12
  -3  -5  -9    0.74    0.17
  -3   5  -9    0.53    0.15
  -3   5  -9    0.62    0.18
   3   5   9    0.50    0.16
  -4  -5  -9    3.04    0.31
  -4   5  -9    3.39    0.32
  -4   5  -9    3.33    0.29
   4   5   9    2.94    0.32
  -5  -5  -9    5.05    0.37
   5   5   9    4.37    0.36
  -5   5  -9    5.31    0.39
  -5   5  -9    4.89    0.35
  -6  -5  -9    2.08    0.27
  -6   5  -9    1.73    0.25
  -6   5  -9    2.20    0.27
   6   5   9    1.84    0.28
  -7  -5  -9    2.58    0.31
  -7   5  -9    1.81    0.27
   7   5   9    2.56    0.31
  -8  -5  -9    1.42    0.25
  -8   5  -9    0.67    0.22
   8   5   9    1.06    0.22
   9  -6  -9    0.04    0.16
  -9  -6   9    0.27    0.17
  -9   6   9    0.07    0.16
  -9   6   9    0.25    0.16
   9   6  -9    0.26    0.16
  -8  -6   9    0.16    0.15
   8  -6  -9    0.11    0.15
  -8   6   9    0.04    0.16
   8   6  -9    0.17    0.15
  -8   6   9    0.18    0.14
  -7  -6   9   -0.04    0.12
   7  -6  -9    0.13    0.14
   7   6  -9   -0.04    0.13
  -7   6   9    0.14    0.14
   6  -6  -9   -0.08    0.13
  -6  -6   9   -0.01    0.11
   6   6  -9    0.06    0.14
  -6   6   9   -0.02    0.12
   5  -6  -9    2.11    0.26
   5   6  -9    1.93    0.25
  -5   6   9    2.08    0.25
   4  -6  -9    0.50    0.15
   4   6  -9    0.53    0.17
  -4   6   9    0.48    0.16
   3  -6  -9    0.04    0.13
  -3   6   9    0.06    0.12
   3   6  -9    0.28    0.15
   2  -6  -9    0.25    0.14
  -2   6   9    0.22    0.14
   2   6  -9    0.04    0.13
   1  -6  -9    5.00    0.36
  -1   6   9    5.52    0.38
   1   6  -9    5.49    0.38
   0  -6  -9    1.76    0.25
   0   6  -9    1.66    0.25
   0   6   9    1.62    0.24
  -1  -6  -9    2.77    0.30
   1   6   9    2.51    0.28
  -1   6  -9    2.38    0.28
  -2  -6  -9    0.10    0.13
   2   6   9    0.12    0.13
  -2   6  -9    0.02    0.15
  -3  -6  -9    0.40    0.16
   3   6   9    0.76    0.19
  -3   6  -9    0.23    0.15
  -4  -6  -9    0.69    0.18
  -4   6  -9    0.36    0.19
  -4   6  -9    0.72    0.19
   4   6   9    0.53    0.19
  -5  -6  -9    0.99    0.22
   5   6   9    0.65    0.19
  -5   6  -9    0.38    0.18
  -6  -6  -9    0.24    0.16
   6   6   9    0.45    0.19
  -6   6  -9    0.43    0.19
  -6   6  -9    0.41    0.19
  -7  -6  -9    0.27    0.17
  -7   6  -9    0.02    0.18
   7   6   9    0.07    0.16
  -7   6  -9    0.40    0.18
   8  -7  -9    0.51    0.20
  -8  -7   9    0.26    0.16
   8   7  -9    0.29    0.17
  -8   7   9    0.47    0.18
  -8   7   9    0.27    0.18
   7  -7  -9    0.10    0.16
   7   7  -9    0.15    0.15
  -7   7   9    0.14    0.13
   6  -7  -9   -0.04    0.13
   6   7  -9    0.13    0.15
  -6   7   9    0.18    0.14
   5  -7  -9    0.00    0.13
  -5   7   9    0.04    0.13
   5   7  -9   -0.06    0.14
  -4   7   9    0.25    0.15
   4   7  -9    0.00    0.14
  -3   7   9    0.35    0.16
   3   7  -9    0.40    0.17
   2  -7  -9    0.59    0.18
  -2   7   9    0.95    0.21
   2   7  -9    0.69    0.20
   1  -7  -9    0.06    0.13
  -1   7   9   -0.01    0.13
   1   7  -9    0.28    0.16
   0  -7  -9    0.62    0.19
   0   7   9    0.31    0.16
   0   7  -9    0.55    0.19
  -1  -7  -9    0.11    0.13
   1   7   9    0.34    0.16
  -1   7  -9    0.18    0.17
  -2  -7  -9    0.46    0.17
   2   7   9    0.83    0.21
  -2   7  -9    0.82    0.21
  -3  -7  -9    0.01    0.14
   3   7   9    0.29    0.17
  -3   7  -9    0.12    0.17
  -4  -7  -9    0.68    0.20
   4   7   9    0.64    0.21
  -4   7  -9    0.46    0.20
  -5  -7  -9    0.19    0.16
  -5   7  -9    0.21    0.18
   5   7   9   -0.10    0.14
  -5   8   9    0.41    0.17
   5   8  -9   -0.04    0.16
   4   8  -9    0.31    0.18
  -4   8   9    0.09    0.15
  -3   8   9    0.12    0.16
   3   8  -9    0.08    0.17
  -2   8   9    0.17    0.14
   2   8  -9   -0.15    0.14
  -1   8   9    0.01    0.15
   1   8  -9    0.14    0.16
   0  -8  -9    0.79    0.21
   0   8  -9    0.63    0.20
   0   8   9    0.58    0.20
  -1  -8  -9    0.39    0.18
  -1   8  -9    0.17    0.18
   1   8   9    0.40    0.18
  -2  -8  -9    1.71    0.27
  -2   8  -9    1.52    0.28
   2   8   9    1.12    0.25
  -3  -8  -9    1.37    0.25
   3   8   9    0.80    0.24
  -3   8  -9    1.41    0.28
  12   0 -10    0.14    0.15
 -12   0  10    0.11    0.15
  11   0 -10    0.63    0.19
 -11   0  10    0.32    0.16
  10   0 -10   -0.06    0.12
 -10   0  10   -0.02    0.11
  -9   0  10   -0.05    0.10
   9   0 -10    0.10    0.13
  -8   0  10    1.21    0.19
   8   0 -10    1.51    0.22
  -7   0  10    0.91    0.16
   7   0 -10    0.92    0.18
  -6   0  10    0.22    0.10
   6   0 -10    0.05    0.10
   5   0 -10    0.03    0.10
  -5   0  10    0.04    0.09
   4   0 -10    0.18    0.09
   4   0 -10    0.10    0.09
  -4   0  10    0.08    0.09
   3   0 -10    2.14    0.21
   3   0 -10    2.24    0.20
  -3   0  10    2.46    0.23
   2   0 -10    0.26    0.11
  -2   0  10    0.40    0.11
   2   0 -10    0.04    0.09
   1   0 -10    0.15    0.10
  -1   0  10    0.20    0.09
   1   0 -10    0.05    0.10
   0   0  10   14.57    0.58
   0   0 -10   15.01    0.56
   0   0 -10   15.31    0.59
  -1   0 -10    2.26    0.20
   1   0  10    2.52    0.22
  -1   0 -10    2.03    0.22
  -2   0 -10    1.15    0.17
   2   0  10    1.25    0.16
  -3   0 -10    4.45    0.30
   3   0  10    4.19    0.26
  -4   0 -10    0.14    0.12
  -5   0 -10    1.69    0.23
  -6   0 -10    0.06    0.13
  -7   0 -10    0.57    0.19
  -8   0 -10    0.53    0.19
  -9   0 -10    0.01    0.18
  12  -1 -10   -0.09    0.14
 -12  -1  10   -0.15    0.13
 -12   1  10    0.06    0.14
  12   1 -10    0.55    0.19
 -11  -1  10    0.04    0.14
  11  -1 -10    0.10    0.15
  11   1 -10    0.16    0.14
 -11   1  10    0.05    0.15
 -10  -1  10    0.27    0.14
  10  -1 -10    0.39    0.15
 -10   1  10    0.28    0.15
  10   1 -10    0.53    0.17
   9  -1 -10    0.20    0.14
  -9  -1  10    0.31    0.13
  -9   1  10    0.17    0.13
   9   1 -10    0.16    0.12
   8  -1 -10    0.36    0.15
  -8  -1  10    0.36    0.13
  -8   1  10    0.35    0.13
   8   1 -10    0.52    0.15
  -7  -1  10    0.18    0.11
   7  -1 -10    0.25    0.13
   7   1 -10    0.41    0.14
  -7   1  10    0.30    0.12
  -6  -1  10    0.26    0.11
   6  -1 -10    0.25    0.12
  -6   1  10    0.21    0.11
   6   1 -10    0.30    0.12
   5  -1 -10    0.33    0.11
  -5  -1  10    0.58    0.13
   5  -1 -10    0.61    0.14
  -5   1  10    0.78    0.15
   5   1 -10    0.54    0.14
   4  -1 -10    2.07    0.21
   4  -1 -10    2.30    0.23
  -4  -1  10    1.99    0.21
  -4   1  10    1.91    0.21
   4   1 -10    2.10    0.22
   3  -1 -10    2.07    0.21
  -3  -1  10    1.73    0.19
   3  -1 -10    2.02    0.20
   3   1 -10    1.87    0.21
  -3   1  10    1.97    0.21
  -2  -1  10    1.77    0.18
   2  -1 -10    1.02    0.16
   2  -1 -10    1.53    0.17
   2   1 -10    1.26    0.17
   2   1 -10    1.29    0.15
  -2   1  10    1.53    0.19
   1  -1 -10    7.68    0.37
   1  -1 -10    7.69    0.35
  -1  -1  10    7.40    0.35
   1   1 -10    7.35    0.37
   1   1 -10    7.15    0.35
  -1   1  10    7.20    0.37
   0  -1 -10    0.56    0.14
   0  -1 -10    0.66    0.12
   0  -1  10    0.62    0.11
   0   1 -10    0.46    0.13
   0   1 -10    0.47    0.13
   0   1  10    0.83    0.14
   1  -1  10    1.39    0.16
  -1  -1 -10    1.64    0.20
  -1   1 -10    1.90    0.19
   1   1  10    1.62    0.19
  -1   1 -10    1.47    0.19
  -2  -1 -10    5.66    0.33
   2   1  10    5.09    0.30
  -2   1 -10    5.30    0.30
  -2   1 -10    5.05    0.31
  -3  -1 -10    0.56    0.15
  -3   1 -10    0.28    0.14
   3   1  10    0.42    0.12
  -4  -1 -10    0.16    0.12
  -4   1 -10   -0.16    0.11
   4   1  10    0.07    0.10
  -5  -1 -10    1.56    0.22
  -5   1 -10    1.14    0.20
  -6  -1 -10    2.87    0.30
  -6   1 -10    2.81    0.30
  -7  -1 -10    4.28    0.34
  -7   1 -10    4.25    0.35
  -8  -1 -10   -0.04    0.14
  -8   1 -10    0.27    0.17
  -9  -1 -10    1.24    0.25
  -9   1 -10    0.97    0.23
  11  -2 -10    0.41    0.18
 -11  -2  10    0.82    0.19
 -11   2  10    0.55    0.18
  11   2 -10    0.39    0.17
  10  -2 -10    0.29    0.16
 -10  -2  10    0.51    0.17
  10   2 -10    0.43    0.16
 -10   2  10    0.34    0.15
   9  -2 -10    1.22    0.22
  -9  -2  10    1.08    0.20
   9   2 -10    1.20    0.21
  -9   2  10    0.76    0.18
  -8  -2  10    0.05    0.11
   8  -2 -10    0.05    0.12
  -8   2  10    0.07    0.11
   8   2 -10    0.15    0.12
  -7  -2  10    0.50    0.14
   7  -2 -10    0.72    0.16
  -7   2  10    0.41    0.14
   7   2 -10    0.51    0.15
  -6  -2  10    0.07    0.09
   6  -2 -10    0.12    0.11
   6   2 -10    0.18    0.11
  -6   2  10    0.02    0.10
   5  -2 -10    1.15    0.18
   5  -2 -10    0.78    0.16
  -5  -2  10    1.25    0.17
  -5   2  10    0.78    0.16
   5   2 -10    0.92    0.17
   4  -2 -10    0.48    0.14
  -4  -2  10    0.56    0.12
   4  -2 -10    0.30    0.12
   4   2 -10    0.48    0.15
  -4   2  10    0.38    0.13
   3  -2 -10    7.03    0.38
   3  -2 -10    7.58    0.38
  -3  -2  10    7.40    0.36
   3   2 -10    7.10    0.39
  -3   2  10    7.52    0.39
  -2  -2  10    5.93    0.30
   2  -2 -10    5.93    0.32
   2  -2 -10    5.58    0.33
  -2   2  10    5.46    0.33
   2   2 -10    5.39    0.34
   1  -2 -10   11.03    0.50
  -1  -2  10   10.76    0.44
   1  -2 -10   11.16    0.45
  -1   2  10   10.66    0.49
   1   2 -10   11.08    0.45
   1   2 -10   10.85    0.49
   0  -2 -10    1.19    0.18
   0  -2  10    0.84    0.12
   0   2 -10    0.96    0.16
   0   2  10    0.64    0.15
   0   2 -10    0.99    0.15
  -1  -2 -10    2.51    0.25
   1   2  10    2.81    0.26
  -1   2 -10    3.01    0.26
  -1   2 -10    2.62    0.23
  -2  -2 -10    0.16    0.12
  -2   2 -10    0.11    0.12
   2   2  10    0.16    0.11
  -2   2 -10    0.06    0.12
  -3  -2 -10    0.92    0.17
   3   2  10    1.00    0.17
  -3   2 -10    0.64    0.17
  -3   2 -10    0.87    0.15
  -4  -2 -10    1.41    0.21
   4   2  10    1.57    0.21
  -4   2 -10    1.06    0.20
  -5  -2 -10    0.57    0.16
  -5   2 -10    0.65    0.18
   5   2  10    0.60    0.15
  -6  -2 -10    1.65    0.24
  -6   2 -10    1.99    0.26
  -7  -2 -10    4.51    0.35
  -7   2 -10    5.08    0.38
  -8  -2 -10    2.31    0.29
  -8   2 -10    2.47    0.31
  -9  -2 -10    4.42    0.41
  -9   2 -10    4.44    0.42
 -11  -3  10    0.14    0.15
  11  -3 -10    0.14    0.16
 -11   3  10   -0.01    0.14
  11   3 -10    0.22    0.15
  10  -3 -10    0.30    0.17
 -10  -3  10    0.24    0.15
  10   3 -10    0.20    0.14
 -10   3  10    0.11    0.14
   9  -3 -10   -0.11    0.11
  -9  -3  10    0.17    0.12
   9   3 -10    0.11    0.13
  -9   3  10   -0.03    0.11
   8  -3 -10    1.14    0.22
  -8  -3  10    1.03    0.19
   8   3 -10    0.91    0.18
  -8   3  10    0.78    0.18
  -7  -3  10    0.60    0.15
   7  -3 -10    1.10    0.20
  -7   3  10    0.75    0.17
   7   3 -10    0.54    0.15
   6  -3 -10    2.34    0.26
  -6  -3  10    2.49    0.24
  -6   3  10    2.17    0.25
   6   3 -10    2.14    0.24
  -5  -3  10    4.26    0.28
   5  -3 -10    3.97    0.30
  -5   3  10    3.92    0.30
   5   3 -10    4.30    0.31
   4  -3 -10    1.01    0.17
  -4  -3  10    1.41    0.18
   4  -3 -10    1.46    0.20
  -4   3  10    1.32    0.20
   4   3 -10    1.05    0.19
   3  -3 -10    5.28    0.31
   3  -3 -10    5.11    0.33
  -3  -3  10    5.34    0.29
  -3   3  10    5.49    0.34
   3   3 -10    5.47    0.35
   2  -3 -10    4.62    0.28
  -2  -3  10    4.26    0.25
   2  -3 -10    5.10    0.33
  -2   3  10    4.05    0.29
   2   3 -10    4.52    0.32
   1  -3 -10    1.66    0.22
   1   3 -10    1.47    0.20
  -1   3  10    1.86    0.23
   0  -3 -10    4.11    0.30
   0   3  10    3.83    0.29
   0   3 -10    4.19    0.26
   0   3 -10    4.46    0.31
  -1  -3 -10    0.20    0.12
   1   3  10    0.06    0.11
  -1   3 -10   -0.02    0.11
  -1   3 -10    0.20    0.13
  -2  -3 -10   -0.04    0.11
  -2   3 -10   -0.12    0.10
  -2   3 -10    0.01    0.11
   2   3  10   -0.03    0.11
  -3  -3 -10    1.50    0.21
   3   3  10    1.09    0.18
  -3   3 -10    0.84    0.18
  -3   3 -10    0.91    0.18
  -4  -3 -10    1.05    0.19
   4   3  10    0.87    0.18
  -4   3 -10    0.78    0.17
  -4   3 -10    0.87    0.18
  -5  -3 -10    0.32    0.15
  -5   3 -10    0.52    0.18
   5   3  10    0.67    0.17
  -6  -3 -10    0.67    0.18
  -6   3 -10    1.00    0.21
   6   3  10    0.84    0.19
  -7  -3 -10    1.45    0.25
  -7   3 -10    1.87    0.28
   7   3  10    2.01    0.26
  -8  -3 -10    1.64    0.27
  -8   3 -10    1.44    0.27
  10  -4 -10    0.09    0.16
 -10  -4  10    0.36    0.16
  10   4 -10    0.16    0.15
 -10   4  10   -0.01    0.13
  -9  -4  10    0.43    0.16
   9  -4 -10    0.75    0.20
  -9   4  10    0.61    0.17
   9   4 -10    0.71    0.18
   8  -4 -10    0.68    0.19
  -8  -4  10    0.39    0.15
  -8   4  10    0.64    0.18
   8   4 -10    0.27    0.14
   7  -4 -10    0.74    0.19
  -7  -4  10    0.68    0.16
   7   4 -10    0.56    0.17
  -7   4  10    0.58    0.16
   6  -4 -10    1.05    0.19
  -6  -4  10    0.90    0.17
   6   4 -10    1.01    0.19
  -6   4  10    1.18    0.20
  -5  -4  10    0.88    0.16
   5  -4 -10    1.07    0.18
   5   4 -10    0.91    0.19
  -5   4  10    1.03    0.19
  -4  -4  10    3.53    0.24
   4  -4 -10    3.09    0.30
   4  -4 -10    3.29    0.27
   4   4 -10    3.95    0.31
  -4   4  10    3.24    0.30
  -3  -4  10    4.13    0.26
   3  -4 -10    4.17    0.28
   3  -4 -10    3.92    0.31
   3   4 -10    4.12    0.33
  -3   4  10    4.31    0.31
   2  -4 -10    2.80    0.28
  -2   4  10    2.60    0.27
   2   4 -10    2.83    0.28
   1  -4 -10    1.08    0.19
  -1   4  10    1.09    0.19
   1   4 -10    1.19    0.20
   0  -4 -10    0.80    0.18
   0   4 -10    0.85    0.18
   0   4  10    0.61    0.16
  -1  -4 -10    0.64    0.17
  -1   4 -10    0.57    0.16
   1   4  10    0.48    0.15
  -2  -4 -10    0.67    0.16
  -2   4 -10    0.12    0.14
  -2   4 -10    0.61    0.16
   2   4  10    0.40    0.15
  -3  -4 -10    1.29    0.21
   3   4  10    1.44    0.22
  -3   4 -10    1.38    0.22
  -3   4 -10    1.44    0.21
  -4  -4 -10    0.96    0.19
   4   4  10    0.85    0.19
  -4   4 -10    1.13    0.20
  -4   4 -10    1.02    0.20
  -5  -4 -10    2.25    0.27
  -5   4 -10    1.96    0.25
   5   4  10    1.51    0.24
  -5   4 -10    1.82    0.26
  -6  -4 -10    1.36    0.24
  -6   4 -10    1.75    0.27
   6   4  10    1.51    0.24
  -7  -4 -10    3.04    0.33
  -7   4 -10    2.46    0.32
   7   4  10    2.90    0.33
  -8  -4 -10    0.12    0.15
   8   4  10    0.10    0.16
  -8   4 -10    0.10    0.20
  -9  -5  10    0.11    0.14
   9  -5 -10    0.20    0.17
   9   5 -10    0.07    0.14
  -9   5  10    0.13    0.16
  -9   5  10    0.45    0.17
   8  -5 -10    0.08    0.15
  -8  -5  10    0.14    0.13
   8   5 -10    0.13    0.14
  -8   5  10    0.17    0.15
  -7  -5  10    0.12    0.11
   7  -5 -10   -0.07    0.13
   7   5 -10    0.13    0.14
  -7   5  10    0.52    0.16
   6  -5 -10    1.89    0.26
  -6  -5  10    1.53    0.21
   6   5 -10    1.65    0.23
  -6   5  10    1.43    0.22
  -5  -5  10    0.25    0.12
   5  -5 -10    0.29    0.14
  -5   5  10    0.48    0.15
   5   5 -10    0.13    0.14
   4  -5 -10    0.46    0.14
  -4   5  10    0.41    0.15
   4   5 -10    0.46    0.16
   3  -5 -10    0.46    0.16
  -3   5  10    0.49    0.16
   3   5 -10    0.82    0.19
   2  -5 -10    1.87    0.25
  -2   5  10    1.78    0.24
   2   5 -10    1.66    0.24
   1  -5 -10    0.97    0.19
  -1   5  10    0.58    0.16
   1   5 -10    0.85    0.19
   0  -5 -10    0.92    0.19
   0   5  10    0.95    0.19
   0   5 -10    0.45    0.17
  -1  -5 -10    1.80    0.24
  -1   5 -10    1.67    0.24
   1   5  10    1.23    0.22
  -2  -5 -10    2.45    0.28
   2   5  10    2.24    0.27
  -2   5 -10    2.56    0.29
  -3  -5 -10    3.41    0.34
  -3   5 -10    2.77    0.27
   3   5  10    2.78    0.31
  -3   5 -10    2.65    0.29
  -4  -5 -10    1.69    0.26
  -4   5 -10    2.22    0.27
  -4   5 -10    1.90    0.25
   4   5  10    1.96    0.27
  -5  -5 -10    6.64    0.44
   5   5  10    6.59    0.44
  -5   5 -10    6.42    0.43
  -5   5 -10    5.95    0.41
  -6  -5 -10    1.50    0.25
  -6   5 -10    1.23    0.24
   6   5  10    1.58    0.26
  -6   5 -10    1.26    0.24
  -7  -5 -10    0.39    0.17
  -7   5 -10    0.16    0.19
   7   5  10    0.35    0.18
  -8  -6  10    0.16    0.15
   8  -6 -10    0.11    0.17
   8   6 -10    0.22    0.16
  -8   6  10    0.28    0.16
   7  -6 -10    0.48    0.19
  -7  -6  10    0.35    0.15
  -7   6  10    0.52    0.17
   7   6 -10    0.52    0.18
   6  -6 -10    0.15    0.15
  -6   6  10   -0.17    0.13
   6   6 -10   -0.18    0.13
   5  -6 -10    1.44    0.23
  -5   6  10    0.64    0.18
   5   6 -10    1.03    0.21
  -4   6  10    0.68    0.18
   4   6 -10    0.61    0.19
   3  -6 -10    0.91    0.20
   3   6 -10    1.08    0.21
  -3   6  10    1.02    0.20
   2  -6 -10    1.05    0.21
  -2   6  10    1.50    0.23
   2   6 -10    1.29    0.23
   1  -6 -10    0.72    0.18
  -1   6  10    0.53    0.18
   1   6 -10    0.50    0.18
   0  -6 -10    0.38    0.15
   0   6 -10    0.53    0.19
   0   6  10    0.53    0.18
  -1  -6 -10    0.12    0.13
  -1   6 -10   -0.03    0.15
   1   6  10    0.31    0.15
  -2  -6 -10    0.58    0.18
  -2   6 -10    0.74    0.21
   2   6  10    0.93    0.20
  -3  -6 -10    1.51    0.25
   3   6  10    0.85    0.21
  -3   6 -10    1.34    0.24
  -4  -6 -10    0.25    0.16
   4   6  10    0.21    0.16
  -4   6 -10    0.29    0.18
  -5  -6 -10    0.06    0.15
  -5   6 -10   -0.09    0.17
   5   6  10   -0.02    0.15
  -5   6 -10    0.20    0.17
  -6  -6 -10    0.17    0.17
  -6   6 -10   -0.05    0.17
   6   6  10    0.13    0.16
  -6   6 -10    0.01    0.18
   6   7 -10    0.15    0.17
  -6   7  10    0.19    0.17
  -5   7  10   -0.08    0.13
   5   7 -10    0.04    0.15
  -4   7  10    0.26    0.15
   4   7 -10    0.13    0.16
  -3   7  10   -0.08    0.13
   3   7 -10    0.09    0.16
   2  -7 -10    0.74    0.20
  -2   7  10    0.53    0.18
   2   7 -10    0.34    0.17
   1  -7 -10    0.20    0.15
   1   7 -10    0.07    0.16
  -1   7  10    0.03    0.15
   0  -7 -10    0.15    0.15
   0   7 -10   -0.11    0.15
   0   7  10    0.06    0.15
  -1  -7 -10    0.12    0.15
  -1   7 -10   -0.12    0.16
   1   7  10    0.40    0.18
  -2  -7 -10    0.10    0.15
   2   7  10    0.20    0.16
  -2   7 -10    0.21    0.18
  -3  -7 -10    0.52    0.19
   3   7  10    0.39    0.18
  -3   7 -10    0.12    0.18
  -4  -7 -10    0.71    0.20
  -4   7 -10    0.33    0.20
   4   7  10    0.51    0.20
  -3   8  10    0.20    0.17
   3   8 -10    0.03    0.17
  -2   8  10    0.45    0.19
   2   8 -10    0.66    0.21
   1  -8 -10    0.35    0.19
   1   8 -10   -0.04    0.17
  -1   8  10    0.03    0.16
   0  -8 -10    0.09    0.15
   0   8 -10    0.43    0.21
   0   8  10    0.15    0.17
  11   0 -11    0.28    0.16
 -11   0  11    0.32    0.16
  10   0 -11    0.85    0.20
 -10   0  11    0.67    0.18
   9   0 -11    1.21    0.22
  -9   0  11    1.01    0.20
  -8   0  11   -0.01    0.11
   8   0 -11    0.50    0.16
  -7   0  11    0.23    0.12
   7   0 -11    0.00    0.12
  -6   0  11    1.20    0.18
   6   0 -11    0.85    0.18
  -5   0  11    0.06    0.09
   5   0 -11   -0.15    0.09
  -4   0  11    0.40    0.12
   4   0 -11    0.08    0.11
   3   0 -11    0.30    0.12
  -3   0  11    0.22    0.11
   3   0 -11    0.27    0.11
   2   0 -11    7.37    0.38
  -2   0  11    7.89    0.39
   2   0 -11    7.69    0.38
   1   0 -11    0.02    0.09
   1   0 -11    0.13    0.10
  -1   0  11    0.10    0.09
   0   0 -11    0.14    0.11
   0   0  11    0.05    0.09
   0   0 -11   -0.05    0.08
   1   0  11    0.79    0.14
  -1   0 -11    0.53    0.15
  -2   0 -11    0.12    0.12
   2   0  11    0.11    0.10
  -3   0 -11    1.96    0.24
  -4   0 -11    1.13    0.21
  -5   0 -11    0.26    0.16
  -6   0 -11    0.10    0.15
  -7   0 -11    0.68    0.20
  -8   0 -11    0.05    0.16
 -11  -1  11   -0.12    0.13
  11  -1 -11    0.00    0.14
 -11   1  11   -0.14    0.13
  11   1 -11    0.17    0.15
  10  -1 -11    0.12    0.16
 -10  -1  11    0.17    0.14
  10   1 -11    0.15    0.15
 -10   1  11   -0.07    0.12
   9  -1 -11    0.08    0.14
  -9  -1  11    0.37    0.15
   9   1 -11    0.34    0.15
  -9   1  11    0.31    0.15
  -8  -1  11    0.22    0.13
   8  -1 -11    0.38    0.15
   8   1 -11    0.53    0.17
  -8   1  11    0.40    0.14
   7  -1 -11    0.66    0.17
  -7  -1  11    0.69    0.15
   7   1 -11    0.57    0.16
  -7   1  11    0.51    0.15
  -6  -1  11    0.48    0.14
   6  -1 -11    0.36    0.14
   6   1 -11    0.41    0.14
  -6   1  11    0.40    0.13
   5  -1 -11    0.78    0.17
  -5  -1  11    0.55    0.14
   5   1 -11    0.38    0.14
  -5   1  11    0.28    0.13
   4  -1 -11    0.27    0.12
  -4  -1  11    0.06    0.10
   4  -1 -11    0.18    0.11
   4   1 -11    0.16    0.12
  -4   1  11    0.14    0.11
   3  -1 -11   -0.17    0.09
   3  -1 -11    0.10    0.10
  -3  -1  11    0.00    0.08
   3   1 -11    0.13    0.12
  -3   1  11    0.10    0.10
  -2  -1  11    0.46    0.12
   2  -1 -11    0.25    0.10
   2  -1 -11    0.46    0.13
  -2   1  11    0.38    0.13
   2   1 -11    0.37    0.13
   2   1 -11    0.37    0.11
   1  -1 -11    2.43    0.24
  -1  -1  11    1.96    0.20
   1  -1 -11    2.36    0.21
   1   1 -11    1.88    0.20
   1   1 -11    2.23    0.23
  -1   1  11    2.08    0.22
   0  -1 -11    0.47    0.14
   0  -1  11    0.21    0.09
   0   1 -11    0.23    0.12
   0   1 -11    0.23    0.12
   0   1  11    0.34    0.12
  -1  -1 -11    0.16    0.12
   1   1  11    0.36    0.12
  -1   1 -11    0.45    0.14
  -1   1 -11    0.35    0.13
  -2  -1 -11    0.80    0.18
  -2   1 -11    0.81    0.17
   2   1  11    0.48    0.14
  -3  -1 -11    0.53    0.16
  -3   1 -11    0.65    0.16
   3   1  11    0.49    0.14
  -4  -1 -11    0.96    0.20
  -4   1 -11    1.18    0.21
  -5  -1 -11    1.78    0.24
  -5   1 -11    1.97    0.26
  -6  -1 -11    2.44    0.30
  -6   1 -11    2.94    0.32
  -7  -1 -11    1.59    0.25
  -7   1 -11    1.64    0.27
  -8  -1 -11    3.77    0.38
  -8   1 -11    3.56    0.37
  11  -2 -11    0.36    0.18
 -11  -2  11    0.30    0.16
 -11   2  11    0.19    0.16
  11   2 -11    0.34    0.16
 -10  -2  11    0.08    0.14
  10  -2 -11    0.25    0.16
  10   2 -11    0.34    0.15
 -10   2  11    0.02    0.14
   9  -2 -11    0.17    0.15
  -9  -2  11    0.32    0.15
   9   2 -11    0.26    0.15
  -9   2  11    0.29    0.15
   8  -2 -11    0.42    0.15
  -8  -2  11    0.29    0.14
  -8   2  11    0.21    0.13
   8   2 -11    0.34    0.15
   7  -2 -11    0.93    0.19
  -7  -2  11    0.72    0.16
   7   2 -11    0.48    0.16
  -7   2  11    0.67    0.16
   6  -2 -11    0.66    0.16
  -6  -2  11    0.55    0.15
   6   2 -11    0.51    0.16
  -6   2  11    0.64    0.16
   5  -2 -11    1.17    0.18
  -5  -2  11    1.06    0.17
   5  -2 -11    1.38    0.20
  -5   2  11    0.97    0.18
   5   2 -11    0.94    0.19
   4  -2 -11    2.66    0.26
  -4  -2  11    2.95    0.23
   4  -2 -11    2.36    0.25
  -4   2  11    2.31    0.25
   4   2 -11    2.21    0.24
   3  -2 -11    0.48    0.14
  -3  -2  11    0.57    0.12
   3  -2 -11    0.51    0.15
   3   2 -11    0.49    0.15
  -3   2  11    0.34    0.13
  -2  -2  11    1.48    0.17
   2  -2 -11    1.00    0.18
   2  -2 -11    1.38    0.17
  -2   2  11    1.10    0.18
   2   2 -11    1.04    0.18
   1  -2 -11    1.04    0.19
  -1  -2  11    0.75    0.13
   1   2 -11    0.85    0.17
  -1   2  11    1.07    0.17
   0  -2 -11    0.55    0.16
   0   2  11    0.53    0.14
   0   2 -11    0.68    0.15
   0   2 -11    0.61    0.15
  -1  -2 -11    0.07    0.12
  -1   2 -11   -0.15    0.11
   1   2  11   -0.04    0.10
  -1   2 -11    0.03    0.11
  -2  -2 -11    0.74    0.17
  -2   2 -11    0.65    0.16
   2   2  11    0.98    0.17
  -2   2 -11    0.48    0.15
  -3  -2 -11    1.26    0.20
   3   2  11    0.71    0.16
  -3   2 -11    0.91    0.18
  -4  -2 -11    1.39    0.22
   4   2  11    1.12    0.19
  -4   2 -11    1.24    0.22
  -5  -2 -11    2.64    0.30
   5   2  11    2.52    0.28
  -5   2 -11    2.87    0.30
  -6  -2 -11    3.82    0.36
  -6   2 -11    3.72    0.36
  -7  -2 -11    0.89    0.22
  -7   2 -11    0.93    0.24
  -8  -2 -11    2.66    0.33
  -8   2 -11    2.85    0.34
  10  -3 -11    0.84    0.22
 -10  -3  11    0.88    0.20
 -10   3  11    1.15    0.23
  10   3 -11    0.92    0.20
  -9  -3  11    0.54    0.17
   9  -3 -11    0.09    0.15
   9   3 -11    0.33    0.16
  -9   3  11    0.13    0.13
   8  -3 -11    0.29    0.16
  -8  -3  11    0.25    0.14
  -8   3  11    0.30    0.15
   8   3 -11    0.33    0.15
  -7  -3  11   -0.11    0.11
   7  -3 -11   -0.07    0.12
   7   3 -11    0.20    0.14
  -7   3  11    0.21    0.13
  -6  -3  11    0.78    0.16
   6  -3 -11    1.02    0.20
  -6   3  11    0.91    0.19
   6   3 -11    1.09    0.19
   5  -3 -11    5.13    0.34
  -5  -3  11    4.92    0.31
   5  -3 -11    4.92    0.33
  -5   3  11    4.89    0.34
   5   3 -11    4.45    0.34
   4  -3 -11    3.35    0.27
  -4  -3  11    2.76    0.25
   4  -3 -11    2.85    0.28
   4   3 -11    2.76    0.28
  -4   3  11    2.89    0.29
   3  -3 -11    1.93    0.21
  -3  -3  11    1.64    0.19
   3  -3 -11    1.56    0.22
  -3   3  11    1.75    0.23
   3   3 -11    1.89    0.23
   2  -3 -11    3.89    0.30
   2   3 -11    3.49    0.29
  -2   3  11    3.47    0.28
   1  -3 -11    0.61    0.16
   1   3 -11    0.30    0.15
  -1   3  11    0.18    0.12
   0  -3 -11    0.31    0.14
   0   3  11    0.00    0.10
   0   3 -11    0.28    0.14
  -1  -3 -11    2.22    0.26
   1   3  11    2.10    0.25
  -1   3 -11    2.73    0.24
  -1   3 -11    1.74    0.23
  -2  -3 -11    0.76    0.18
   2   3  11    0.65    0.16
  -2   3 -11    0.85    0.18
  -2   3 -11    0.70    0.17
  -3  -3 -11    1.26    0.21
  -3   3 -11    0.99    0.19
   3   3  11    0.76    0.18
  -3   3 -11    0.96    0.20
  -4  -3 -11    0.01    0.13
  -4   3 -11    0.06    0.14
   4   3  11    0.07    0.13
  -5  -3 -11    1.42    0.24
  -5   3 -11    1.41    0.24
   5   3  11    1.59    0.23
  -6   3 -11    1.84    0.28
   6   3  11    1.95    0.26
  -7  -3 -11    2.18    0.30
  -7   3 -11    2.22    0.32
   9  -4 -11    0.09    0.16
  -9  -4  11    0.17    0.15
   9   4 -11    0.11    0.15
  -9   4  11   -0.05    0.13
   8  -4 -11    0.23    0.16
  -8  -4  11    0.01    0.12
  -8   4  11    0.17    0.15
   8   4 -11    0.20    0.15
   7  -4 -11    0.50    0.17
  -7  -4  11    0.43    0.15
   7   4 -11    0.44    0.16
  -7   4  11    0.52    0.17
   6  -4 -11    1.77    0.25
  -6  -4  11    1.35    0.21
  -6   4  11    2.13    0.27
   6   4 -11    1.90    0.25
   5  -4 -11    0.70    0.17
  -5  -4  11    0.58    0.15
  -5   4  11    0.95    0.19
   5   4 -11    0.95    0.20
  -4  -4  11    0.45    0.13
   4  -4 -11    0.56    0.16
   4  -4 -11    0.63    0.16
   4   4 -11    0.40    0.16
  -4   4  11    0.50    0.15
   3  -4 -11    1.70    0.24
  -3   4  11    1.62    0.22
   3   4 -11    1.22    0.22
   2  -4 -11    0.80    0.18
  -2   4  11    0.39    0.15
   2   4 -11    0.79    0.19
   1  -4 -11    0.48    0.16
  -1   4  11    0.35    0.15
   1   4 -11    0.38    0.17
   0  -4 -11    1.37    0.22
   0   4 -11    0.92    0.19
   0   4  11    0.81    0.18
  -1  -4 -11    1.35    0.22
   1   4  11    1.27    0.21
  -1   4 -11    0.78    0.19
  -2  -4 -11    1.68    0.24
  -2   4 -11    1.92    0.24
   2   4  11    1.33    0.23
  -3  -4 -11    1.96    0.26
   3   4  11    2.26    0.28
  -3   4 -11    1.46    0.23
  -3   4 -11    2.59    0.28
  -4  -4 -11    0.90    0.21
  -4   4 -11    0.31    0.17
   4   4  11    0.88    0.20
  -4   4 -11    0.97    0.21
  -5  -4 -11    0.33    0.18
   5   4  11    0.58    0.17
  -5   4 -11    0.31    0.19
  -6  -4 -11    0.38    0.18
  -6   4 -11    0.85    0.23
   6   4  11    0.33    0.18
  -7  -4 -11    0.60    0.20
  -7   4 -11    0.28    0.21
   7   4  11    0.53    0.19
  -8  -5  11    0.21    0.14
   8  -5 -11    0.42    0.18
   8   5 -11    0.08    0.15
  -8   5  11    0.07    0.15
   7  -5 -11    0.04    0.15
  -7  -5  11    0.20    0.14
  -7   5  11    0.08    0.14
   7   5 -11    0.13    0.15
   6  -5 -11    0.63    0.18
  -6  -5  11    0.48    0.15
   6   5 -11    0.34    0.17
  -6   5  11    0.72    0.19
   5  -5 -11    0.38    0.15
  -5   5  11    0.29    0.15
   5   5 -11    0.34    0.16
   4  -5 -11    0.31    0.16
  -4   5  11    0.33    0.15
   4   5 -11    0.61    0.18
   3  -5 -11    0.03    0.14
  -3   5  11    0.18    0.14
   3   5 -11    0.05    0.15
   2  -5 -11   -0.07    0.13
  -2   5  11    0.12    0.13
   2   5 -11   -0.07    0.14
   1  -5 -11    0.14    0.14
   1   5 -11    0.45    0.17
  -1   5  11    0.03    0.12
   0  -5 -11    0.77    0.20
   0   5 -11    0.82    0.21
   0   5  11    0.41    0.16
  -1  -5 -11   -0.02    0.13
   1   5  11    0.44    0.18
  -1   5 -11    0.57    0.18
  -2  -5 -11    4.52    0.35
   2   5  11    4.76    0.37
  -2   5 -11    4.41    0.39
  -3  -5 -11    2.15    0.29
   3   5  11    1.72    0.27
  -3   5 -11    1.72    0.27
  -4  -5 -11    0.62    0.20
  -4   5 -11    0.84    0.22
   4   5  11    0.56    0.19
  -5   5 -11    2.16    0.29
   5   5  11    1.84    0.28
  -6  -5 -11    0.47    0.20
  -6   5 -11    0.81    0.23
   6   5  11    0.56    0.20
   7  -6 -11    1.00    0.23
  -7   6  11    1.03    0.22
   7   6 -11    0.47    0.18
   6  -6 -11    0.01    0.16
   6   6 -11    0.11    0.15
  -6   6  11    0.18    0.15
  -5   6  11    0.29    0.16
   5   6 -11    0.01    0.15
   4   6 -11    0.12    0.15
  -4   6  11    0.27    0.15
   3  -6 -11    0.22    0.17
  -3   6  11    0.28    0.16
   3   6 -11   -0.03    0.15
   2  -6 -11    0.50    0.18
  -2   6  11    0.02    0.13
   2   6 -11    0.20    0.18
   1  -6 -11    0.21    0.17
  -1   6  11    0.22    0.15
   1   6 -11    0.43    0.20
   0  -6 -11    0.64    0.20
   0   6 -11    0.69    0.21
   0   6  11    0.66    0.20
  -1  -6 -11    0.75    0.21
  -1   6 -11    1.81    0.28
   1   6  11    1.04    0.23
  -2  -6 -11    0.23    0.16
   2   6  11    0.32    0.17
  -2   6 -11    0.09    0.19
  -3  -6 -11   -0.07    0.14
   3   6  11    0.20    0.16
  -3   6 -11    0.00    0.16
  -4  -6 -11    0.36    0.18
  -4   6 -11    0.37    0.20
   4   6  11    0.32    0.18
  -4   7  11    0.45    0.19
   4   7 -11    0.52    0.20
   3   7 -11    0.23    0.18
  -3   7  11    0.03    0.15
   2  -7 -11    0.32    0.19
  -2   7  11    0.01    0.15
   2   7 -11    0.11    0.19
   1  -7 -11    0.48    0.19
  -1   7  11    0.30    0.17
   1   7 -11    0.40    0.20
   0  -7 -11    0.24    0.16
   0   7 -11   -0.16    0.17
   0   7  11    0.09    0.16
  -1  -7 -11    0.12    0.15
  -1   7 -11   -0.21    0.16
   1   7  11    0.01    0.16
  -2  -7 -11    0.22    0.16
   2   7  11   -0.02    0.16
  -2   7 -11   -0.02    0.18
  10   0 -12    0.21    0.15
 -10   0  12    0.07    0.16
   9   0 -12    0.46    0.18
  -9   0  12    0.35    0.16
   8   0 -12    0.19    0.15
  -8   0  12   -0.07    0.12
   7   0 -12    0.50    0.17
  -7   0  12    0.31    0.15
   6   0 -12    0.35    0.15
  -6   0  12    0.17    0.12
   5   0 -12    0.23    0.13
  -5   0  12    0.30    0.12
  -4   0  12    0.20    0.11
   4   0 -12    0.00    0.11
   3   0 -12    0.04    0.11
  -3   0  12    0.00    0.10
  -2   0  12    1.39    0.19
   2   0 -12    1.41    0.19
   2   0 -12    1.26    0.19
   1   0 -12    2.22    0.23
  -1   0  12    2.03    0.22
   1   0 -12    2.08    0.22
   0   0 -12    0.37    0.14
   0   0  12    0.29    0.12
  -1   0 -12    0.98    0.18
   1   0  12    1.47    0.19
  -2   0 -12    0.28    0.14
  -3   0 -12   -0.14    0.12
  -4   0 -12   -0.01    0.16
  -5   0 -12    0.04    0.14
  -6   0 -12    1.18    0.24
  -7   0 -12    0.19    0.20
  10  -1 -12    0.66    0.20
 -10  -1  12    0.37    0.17
  10   1 -12    0.56    0.19
 -10   1  12    0.12    0.15
   9  -1 -12    0.01    0.15
  -9  -1  12   -0.22    0.11
  -9   1  12   -0.19    0.11
   9   1 -12    0.17    0.15
   8  -1 -12    0.65    0.18
  -8  -1  12    0.43    0.15
  -8   1  12    0.30    0.15
   8   1 -12    0.56    0.18
   7  -1 -12    0.05    0.14
  -7  -1  12    0.01    0.12
  -7   1  12    0.15    0.12
   7   1 -12    0.11    0.14
   6  -1 -12    1.62    0.23
  -6  -1  12    1.10    0.19
  -6   1  12    1.17    0.20
   6   1 -12    1.41    0.23
  -5  -1  12    0.57    0.15
   5  -1 -12    0.59    0.16
   5   1 -12    0.51    0.16
  -5   1  12    0.56    0.15
   4  -1 -12    0.24    0.12
  -4  -1  12    0.20    0.11
  -4   1  12    0.24    0.12
   4   1 -12   -0.08    0.11
   3  -1 -12    0.21    0.12
  -3  -1  12    0.39    0.13
   3   1 -12    0.53    0.15
  -3   1  12    0.25    0.12
   2  -1 -12    0.95    0.17
  -2  -1  12    0.92    0.15
   2  -1 -12    0.96    0.17
   2   1 -12    0.76    0.17
  -2   1  12    1.22    0.19
  -1  -1  12   -0.01    0.09
   1  -1 -12    0.08    0.12
   1   1 -12    0.14    0.12
   1   1 -12    0.13    0.12
  -1   1  12   -0.05    0.10
   0  -1 -12    0.31    0.14
   0   1  12    0.25    0.13
   0   1 -12    0.29    0.13
   0   1 -12    0.33    0.13
  -1  -1 -12    0.82    0.18
  -1   1 -12    0.16    0.14
   1   1  12    0.27    0.12
  -2  -1 -12    1.30    0.21
   2   1  12    0.96    0.17
  -2   1 -12    1.19    0.20
  -3  -1 -12    2.46    0.28
  -3   1 -12    2.53    0.28
  -4  -1 -12    4.01    0.37
  -4   1 -12    3.90    0.36
  -5  -1 -12    2.81    0.32
  -5   1 -12    2.72    0.31
  -6  -1 -12    0.70    0.21
  -6   1 -12    0.75    0.22
  -7  -1 -12    0.23    0.18
  -7   1 -12    0.49    0.21
  10  -2 -12    0.29    0.18
 -10  -2  12   -0.08    0.13
 -10   2  12    0.06    0.15
  10   2 -12    0.08    0.15
   9  -2 -12    0.79    0.21
  -9  -2  12    0.71    0.19
   9   2 -12    0.39    0.18
  -9   2  12    0.36    0.16
  -8  -2  12    0.27    0.14
   8  -2 -12   -0.02    0.13
  -8   2  12    0.09    0.13
   8   2 -12    0.16    0.16
  -7  -2  12    0.18    0.13
   7  -2 -12    0.35    0.15
  -7   2  12    0.15    0.13
   7   2 -12    0.10    0.14
   6  -2 -12    0.89    0.19
  -6  -2  12    0.96    0.18
  -6   2  12    0.51    0.16
   6   2 -12    1.07    0.20
  -5  -2  12    1.99    0.23
   5  -2 -12    1.58    0.21
   5  -2 -12    2.08    0.25
   5   2 -12    1.77    0.24
  -5   2  12    1.77    0.24
  -4  -2  12    0.86    0.16
   4  -2 -12    0.65    0.16
   4  -2 -12    1.02    0.19
  -4   2  12    0.85    0.18
   4   2 -12    0.82    0.18
   3  -2 -12    0.68    0.15
  -3  -2  12    0.95    0.16
   3  -2 -12    0.84    0.18
  -3   2  12    1.14    0.19
   3   2 -12    1.06    0.19
   2  -2 -12    0.41    0.15
  -2  -2  12    0.48    0.12
  -2   2  12    0.39    0.14
   2   2 -12    0.40    0.15
   1  -2 -12    1.02    0.19
  -1   2  12    0.92    0.17
   1   2 -12    0.78    0.17
   0  -2 -12    0.44    0.16
   0   2 -12    0.29    0.14
   0   2  12    0.25    0.13
  -1  -2 -12    2.46    0.28
   1   2  12    2.25    0.26
  -1   2 -12    2.73    0.26
  -1   2 -12    3.37    0.29
  -2  -2 -12    0.94    0.20
  -2   2 -12    0.68    0.17
   2   2  12    0.86    0.18
  -3  -2 -12    1.11    0.22
  -3   2 -12    1.74    0.24
   3   2  12    1.29    0.20
  -4  -2 -12    3.97    0.33
  -4   2 -12    4.26    0.34
  -5  -2 -12    0.90    0.22
  -5   2 -12    0.77    0.22
  -6  -2 -12    3.08    0.34
  -6   2 -12    2.82    0.33
   9  -3 -12    0.21    0.17
  -9  -3  12    0.30    0.16
   9   3 -12    0.41    0.17
  -9   3  12    0.18    0.16
  -8  -3  12    1.52    0.23
   8  -3 -12    2.01    0.29
  -8   3  12    1.31    0.23
   8   3 -12    1.44    0.23
   7  -3 -12    2.56    0.30
  -7  -3  12    2.89    0.30
  -7   3  12    2.91    0.31
   7   3 -12    2.44    0.28
  -6  -3  12    0.14    0.12
   6  -3 -12    0.20    0.14
   6   3 -12    0.26    0.16
  -6   3  12    0.15    0.13
   5  -3 -12    3.35    0.31
  -5  -3  12    2.73    0.27
   5  -3 -12    3.30    0.31
   5   3 -12    2.79    0.30
  -5   3  12    3.11    0.31
  -4  -3  12    2.24    0.23
   4  -3 -12    2.48    0.25
   4  -3 -12    2.01    0.26
   4   3 -12    2.28    0.27
  -4   3  12    2.19    0.27
   3  -3 -12    0.13    0.13
  -3   3  12    0.19    0.14
   3   3 -12    0.37    0.16
   2  -3 -12    0.21    0.14
  -2   3  12    0.32    0.14
   2   3 -12    0.31    0.15
   1  -3 -12    0.04    0.13
  -1   3  12   -0.13    0.11
   1   3 -12    0.11    0.14
   0  -3 -12    0.12    0.15
   0   3  12    0.24    0.14
   0   3 -12    0.01    0.14
  -1  -3 -12    0.32    0.17
   1   3  12    0.31    0.15
  -1   3 -12    0.15    0.15
  -2  -3 -12    0.97    0.21
  -2   3 -12    0.41    0.17
  -2   3 -12    0.72    0.18
   2   3  12    0.62    0.18
  -3  -3 -12    0.26    0.16
   3   3  12    0.93    0.20
  -3   3 -12    0.64    0.20
  -4  -3 -12    0.31    0.17
   4   3  12    0.34    0.15
  -4   3 -12    0.06    0.17
  -5  -3 -12    2.11    0.29
  -5   3 -12    1.39    0.26
   5   3  12    1.65    0.25
  -6  -3 -12    0.88    0.23
  -6   3 -12    0.56    0.22
  -8  -4  12    0.48    0.17
   8  -4 -12    0.11    0.16
   8   4 -12    0.27    0.16
  -8   4  12    0.53    0.18
   7  -4 -12    0.76    0.21
  -7  -4  12    0.41    0.16
  -7   4  12    0.73    0.20
   7   4 -12    0.69    0.18
  -6  -4  12    1.97    0.24
   6  -4 -12    2.41    0.28
  -6   4  12    1.97    0.27
   6   4 -12    1.63    0.25
  -5  -4  12    2.21    0.24
   5  -4 -12    2.29    0.28
  -5   4  12    1.73    0.26
   5   4 -12    1.93    0.26
   4  -4 -12    0.19    0.16
   4   4 -12    0.14    0.16
  -4   4  12    0.30    0.15
   3  -4 -12    0.05    0.14
  -3   4  12    0.16    0.13
   3   4 -12    0.05    0.15
   2  -4 -12    0.40    0.17
   2   4 -12    0.46    0.17
  -2   4  12    0.18    0.14
   1  -4 -12    1.00    0.21
  -1   4  12    0.63    0.17
   1   4 -12    0.76    0.21
   0  -4 -12    1.12    0.22
   0   4  12    0.85    0.20
   0   4 -12    1.03    0.21
  -1  -4 -12    0.90    0.21
  -1   4 -12    0.93    0.21
   1   4  12    0.78    0.19
  -2  -4 -12    0.78    0.21
  -2   4 -12    0.46    0.19
   2   4  12    0.74    0.21
  -3  -4 -12    0.47    0.18
  -3   4 -12    0.87    0.22
   3   4  12    0.54    0.18
  -4  -4 -12    0.78    0.21
  -4   4 -12    0.65    0.21
   4   4  12    0.49    0.18
  -5  -4 -12    1.50    0.26
   5   4  12    1.55    0.27
  -5   4 -12    2.09    0.30
  -7  -5  12    0.37    0.16
   7  -5 -12    0.20    0.17
  -7   5  12    0.17    0.15
   7   5 -12    0.14    0.16
   6  -5 -12    0.43    0.18
   6   5 -12    0.38    0.18
  -6   5  12    0.30    0.16
   5   5 -12    0.14    0.16
  -5   5  12    0.19    0.15
   4  -5 -12   -0.05    0.15
   4   5 -12    0.09    0.16
  -4   5  12    0.02    0.14
   3  -5 -12    0.35    0.17
   3   5 -12    0.24    0.18
  -3   5  12    0.32    0.16
   2  -5 -12   -0.10    0.14
  -2   5  12   -0.05    0.12
   2   5 -12    0.31    0.18
   1  -5 -12    2.58    0.31
  -1   5  12    1.96    0.28
   1   5 -12    2.42    0.30
   0  -5 -12    2.50    0.31
   0   5 -12    2.33    0.31
   0   5  12    2.19    0.28
  -1  -5 -12    0.44    0.18
   1   5  12    1.10    0.22
  -1   5 -12    0.70    0.22
  -2  -5 -12    1.78    0.27
  -2   5 -12    1.81    0.28
   2   5  12    2.23    0.30
  -3  -5 -12    2.62    0.32
   3   5  12    2.14    0.30
  -3   5 -12    2.66    0.31
  -4  -5 -12   -0.07    0.15
   4   5  12   -0.05    0.15
  -5   6  12    0.10    0.15
   5   6 -12    0.24    0.17
   4   6 -12    0.46    0.20
  -4   6  12    0.14    0.16
   3  -6 -12    0.18    0.18
  -3   6  12    0.25    0.17
   3   6 -12    0.29    0.18
   2  -6 -12   -0.01    0.14
  -2   6  12   -0.10    0.13
   2   6 -12   -0.06    0.17
   1  -6 -12    1.04    0.23
   1   6 -12    0.89    0.25
  -1   6  12    0.82    0.22
   0  -6 -12    0.62    0.20
   0   6  12    0.34    0.18
   0   6 -12    0.48    0.22
  -1  -6 -12    0.43    0.19
  -1   6 -12    0.32    0.20
   1   6  12    0.21    0.17
  -2  -6 -12   -0.01    0.15
   2   6  12    0.40    0.18
  -2   6 -12    0.34    0.20
   9   0 -13    0.29    0.19
  -9   0  13    0.32    0.17
  -8   0  13    0.12    0.14
   8   0 -13    0.53    0.18
  -7   0  13    0.52    0.16
   7   0 -13    0.69    0.19
  -6   0  13    0.14    0.13
   6   0 -13    0.77    0.19
  -5   0  13    0.14    0.12
   5   0 -13    0.12    0.14
  -4   0  13    3.14    0.30
   4   0 -13    2.80    0.28
  -3   0  13    0.36    0.14
   3   0 -13    0.20    0.13
  -2   0  13    0.08    0.12
   2   0 -13    0.10    0.12
  -1   0  13    0.86    0.17
   1   0 -13    0.81    0.18
   0   0  13    0.59    0.14
   0   0 -13    0.66    0.17
  -1   0 -13    1.02    0.21
  -2   0 -13    0.13    0.14
  -3   0 -13    0.11    0.16
  -4   0 -13    0.10    0.17
  -5   0 -13    0.93    0.23
   9  -1 -13    0.60    0.20
  -9  -1  13    0.73    0.20
   9   1 -13    0.92    0.21
  -9   1  13    0.78    0.20
  -8  -1  13    0.65    0.18
   8  -1 -13    1.01    0.22
   8   1 -13    1.11    0.22
  -8   1  13    0.70    0.19
  -7  -1  13    0.28    0.14
   7  -1 -13    0.32    0.17
  -7   1  13    0.08    0.14
   7   1 -13    0.20    0.16
  -6  -1  13    0.36    0.15
   6  -1 -13    0.09    0.15
  -6   1  13    0.16    0.13
   6   1 -13    0.15    0.15
  -5  -1  13   -0.02    0.12
   5  -1 -13    0.16    0.14
   5   1 -13    0.14    0.14
  -5   1  13    0.25    0.13
   4  -1 -13    0.18    0.13
  -4  -1  13    0.18    0.12
   4   1 -13    0.18    0.14
  -4   1  13   -0.06    0.12
  -3  -1  13    0.64    0.16
   3  -1 -13    0.76    0.17
  -3   1  13    0.74    0.17
   3   1 -13    1.14    0.20
   2  -1 -13    1.13    0.20
  -2  -1  13    0.81    0.16
   2   1 -13    1.08    0.19
  -2   1  13    0.95    0.18
   1  -1 -13    0.18    0.15
   1   1 -13    0.21    0.14
  -1   1  13   -0.04    0.11
   0  -1 -13    1.46    0.23
   0   1  13    1.50    0.22
  -1  -1 -13    1.20    0.21
  -1   1 -13    1.64    0.23
   1   1  13    1.10    0.19
  -2  -1 -13    1.33    0.25
  -2   1 -13    1.61    0.24
  -3  -1 -13    1.38    0.24
  -3   1 -13    1.52    0.25
  -4  -1 -13    1.04    0.23
  -4   1 -13    1.23    0.23
  -5  -1 -13    1.61    0.28
  -5   1 -13    1.80    0.29
   8  -2 -13    1.76    0.26
  -8  -2  13    1.50    0.24
   8   2 -13    1.50    0.25
  -8   2  13    1.37    0.24
   7  -2 -13    0.31    0.16
  -7  -2  13    0.12    0.14
   7   2 -13    0.42    0.17
  -7   2  13    0.26    0.16
  -6  -2  13    1.87    0.24
   6  -2 -13    2.35    0.28
   6   2 -13    1.90    0.26
  -6   2  13    1.67    0.25
  -5  -2  13    0.21    0.13
   5  -2 -13    0.13    0.14
   5   2 -13    0.33    0.15
  -5   2  13    0.30    0.15
  -4  -2  13    0.34    0.14
   4  -2 -13    0.39    0.16
   4  -2 -13    0.48    0.15
  -4   2  13    0.51    0.16
   4   2 -13    0.16    0.15
   3  -2 -13    0.81    0.19
  -3  -2  13    0.84    0.16
   3   2 -13    0.62    0.18
  -3   2  13    0.78    0.18
   2  -2 -13   -0.03    0.14
   2   2 -13    0.20    0.14
  -2   2  13    0.15    0.14
   1  -2 -13    1.54    0.23
  -1   2  13    1.99    0.26
   1   2 -13    1.79    0.23
   0  -2 -13    0.83    0.20
   0   2  13    0.67    0.17
   0   2 -13    0.83    0.19
  -1  -2 -13    0.52    0.19
   1   2  13    0.49    0.16
  -2  -2 -13    1.24    0.24
  -2   2 -13    1.51    0.23
   2   2  13    1.51    0.23
  -3  -2 -13    2.80    0.33
  -3   2 -13    3.05    0.32
  -4  -2 -13    4.19    0.40
  -4   2 -13    4.26    0.39
  -5  -2 -13    1.55    0.28
  -5   2 -13    1.97    0.29
   8  -3 -13    0.43    0.19
  -8  -3  13    0.30    0.15
   8   3 -13    0.11    0.15
  -8   3  13    0.00    0.15
  -7  -3  13    1.63    0.24
   7  -3 -13    1.51    0.26
   7   3 -13    2.12    0.28
  -7   3  13    1.76    0.27
  -6  -3  13    0.39    0.14
   6  -3 -13    0.35    0.17
   6   3 -13    0.34    0.17
  -6   3  13    0.47    0.18
   5  -3 -13    0.97    0.20
   5  -3 -13    0.81    0.20
  -5  -3  13    0.85    0.18
   5   3 -13    0.85    0.21
  -5   3  13    0.74    0.19
   4  -3 -13    0.37    0.17
  -4   3  13    0.06    0.14
   4   3 -13    0.19    0.16
   3  -3 -13    0.29    0.16
   3   3 -13    0.31    0.17
  -3   3  13    0.16    0.14
   2  -3 -13    0.78    0.21
  -2   3  13    0.46    0.17
   2   3 -13    0.88    0.20
   1  -3 -13    0.16    0.15
   1   3 -13   -0.08    0.14
  -1   3  13   -0.03    0.12
   0  -3 -13    0.38    0.17
   0   3  13   -0.16    0.11
   0   3 -13    0.06    0.15
  -1  -3 -13   -0.20    0.14
  -1   3 -13    0.08    0.15
   1   3  13    0.11    0.14
  -2  -3 -13    0.91    0.22
   2   3  13    1.25    0.23
  -3  -3 -13    1.38    0.26
   3   3  13    1.67    0.25
  -4  -3 -13    1.28    0.26
  -4   3 -13    1.73    0.27
   4   3  13    0.99    0.22
   6  -4 -13    0.55    0.18
   6   4 -13    1.02    0.23
  -6   4  13    0.54    0.18
   5   4 -13    0.11    0.16
  -5   4  13    0.10    0.14
   4  -4 -13    0.32    0.17
   4   4 -13    0.03    0.16
  -4   4  13   -0.08    0.13
   3  -4 -13    1.00    0.23
   3   4 -13    0.48    0.20
  -3   4  13    0.78    0.20
   2  -4 -13    1.65    0.27
  -2   4  13    1.80    0.26
   2   4 -13    2.30    0.30
   1  -4 -13    1.83    0.28
   1   4 -13    0.91    0.22
  -1   4  13    1.58    0.25
   0  -4 -13    2.59    0.32
   0   4  13    1.98    0.28
   0   4 -13    2.40    0.30
  -1  -4 -13    0.31    0.17
   1   4  13    0.37    0.17
  -1   4 -13    0.03    0.17
  -2  -4 -13   -0.02    0.16
  -2   4 -13    0.14    0.17
   2   4  13    0.31    0.16
  -3  -4 -13    0.15    0.17
   3   4  13    0.07    0.15
  -5   5  13    0.20    0.16
   5   5 -13    0.49    0.20
   4  -5 -13    0.36    0.19
   4   5 -13    0.50    0.20
  -4   5  13    0.26    0.17
   3  -5 -13    0.10    0.16
  -3   5  13    0.16    0.15
   3   5 -13    0.20    0.18
   2  -5 -13    0.75    0.22
   2   5 -13    0.40    0.20
  -2   5  13    0.58    0.19
   1  -5 -13    1.06    0.25
  -1   5  13    0.89    0.22
   1   5 -13    1.17    0.25
   0  -5 -13    0.95    0.24
   0   5 -13    0.87    0.23
   0   5  13    0.77    0.20
  -1  -5 -13    0.16    0.18
   1   5  13    0.37    0.18
  -1   5 -13    0.29    0.20
  -7   0  14    0.58    0.18
   7   0 -14    0.26    0.17
   6   0 -14    0.79    0.20
  -6   0  14    0.79    0.20
   5   0 -14    0.09    0.15
  -5   0  14    0.42    0.16
   4   0 -14    1.01    0.20
  -4   0  14    0.69    0.17
  -3   0  14    0.07    0.12
   3   0 -14    0.20    0.14
  -2   0  14    0.16    0.13
  -1   0  14    0.16    0.13
   0   0 -14    0.11    0.14
  -1   0 -14    0.17    0.16
  -2   0 -14    0.73    0.21
  -3   0 -14    1.87    0.29
   7  -1 -14    0.21    0.17
  -7  -1  14    0.09    0.14
  -7   1  14    0.25    0.16
   7   1 -14    0.18    0.17
  -6  -1  14    0.37    0.16
   6  -1 -14    0.33    0.17
   6   1 -14    0.24    0.17
  -6   1  14    0.41    0.16
  -5  -1  14    0.90    0.20
   5  -1 -14    1.62    0.25
  -5   1  14    1.06    0.21
   5   1 -14    1.62    0.24
   4  -1 -14    0.61    0.17
  -4  -1  14    0.37    0.14
  -4   1  14    0.16    0.14
   4   1 -14    0.27    0.16
  -3  -1  14    0.05    0.12
   3   1 -14    0.08    0.14
  -3   1  14   -0.04    0.11
   2   1 -14    0.31    0.15
  -2   1  14    0.28    0.14
   1  -1 -14   -0.20    0.14
  -1   1  14    0.00    0.12
   0  -1 -14    0.69    0.19
   0   1  14    0.52    0.16
  -1  -1 -14    0.03    0.17
  -2  -1 -14    2.87    0.33
  -2   1 -14    3.07    0.33
  -3  -1 -14    0.52    0.20
  -3   1 -14    0.79    0.22
  -6  -2  14    0.46    0.16
   6  -2 -14    0.93    0.21
  -6   2  14    0.72    0.19
   6   2 -14    0.72    0.20
  -5  -2  14   -0.07    0.12
   5  -2 -14    0.16    0.15
   5   2 -14   -0.09    0.14
  -5   2  14    0.21    0.15
  -4   2  14   -0.15    0.12
   4   2 -14   -0.14    0.14
  -3   2  14    0.04    0.13
   3   2 -14    0.28    0.16
   2  -2 -14    0.33    0.17
  -2   2  14   -0.05    0.12
   2   2 -14    0.25    0.16
   1  -2 -14    0.82    0.21
  -1   2  14    0.70    0.18
   1   2 -14    0.47    0.17
   0  -2 -14    1.21    0.24
   0   2  14    1.01    0.21
  -1  -2 -14    3.37    0.36
   1   2  14    3.46    0.34
  -2  -2 -14    2.12    0.30
  -3  -2 -14    1.35    0.25
   5   3 -14    0.44    0.18
  -5   3  14    0.37    0.17
   4  -3 -14    0.24    0.17
   4   3 -14    0.14    0.17
  -4   3  14    0.17    0.15
   3  -3 -14    0.16    0.17
   3   3 -14   -0.13    0.16
  -3   3  14    0.22    0.16
   2  -3 -14    0.37    0.19
   2   3 -14    0.65    0.20
  -2   3  14    0.86    0.21
   1  -3 -14    0.45    0.20
   1   3 -14    0.28    0.18
  -1   3  14    0.68    0.20
   0  -3 -14    0.76    0.22
   0   3  14    0.62    0.19
   0   3 -14    0.43    0.19
  -1  -3 -14   -0.02    0.17
   1   3  14    0.19    0.15
  -2  -3 -14    0.38    0.21
   2   3  14    0.45    0.18
   3  -4 -14    1.06    0.24
   3   4 -14    1.09    0.23
  -3   4  14    1.00    0.23
   2  -4 -14    0.63    0.22
  -2   4  14    0.23    0.17
   2   4 -14    0.29    0.19
   1  -4 -14    0.05    0.16
  -1   4  14   -0.13    0.13
   1   4 -14   -0.28    0.15
   0  -4 -14    0.51    0.20
   0   4  14    0.03    0.16
   0   4 -14    0.28    0.19
  -4   0  15    0.20    0.15
   4   0 -15    0.43    0.17
  -3   0  15   -0.20    0.11
   3   1 -15   -0.06    0.13
  -3   1  15   -0.17    0.12
  -2   1  15    0.01    0.14
  -1   1  15    0.52    0.18
   0  -1 -15    2.04    0.31
   0   0   0    0.00    0.00
;
_shelx_hkl_checksum     9028
_shelx_res_file
;
TITL mo_170424a_0m in P2(1)
    mo_170424a_0m.res
    created by SHELXL-2016/6 at 20:55:30 on 29-Aug-2017
CELL 0.71073 10.4348 7.6726 10.821 90 97.773 90
ZERR 2 0.0017 0.0013 0.0018 0 0.003 0
LATT -1
SYMM -X,0.5+Y,-Z
SFAC C H O
UNIT 40 52 6
EQIV $1 +X,-1+Y,+Z
L.S. 4
PLAN  20
SIZE 0.2 0.2 0.3
TEMP 23
HTAB O2 O3_$1
HTAB O2 O1
BOND $H
CONF
HTAB
fmap 2
acta
SHEL 999 0.8
REM <olex2.extras>
REM <HklSrc "%.\\mo_170424a_0m.hkl">
REM </olex2.extras>
WGHT    0.086500    0.079900
FVAR       0.33687
C1    1    0.312260    0.917469    0.144216    11.00000    0.03878    0.03152 =
         0.02630    0.00164    0.00127   -0.00092
C2    1    0.409000    1.071054    0.164952    11.00000    0.03811    0.03921 =
         0.04052    0.00272   -0.00294   -0.00659
AFIX  13
H2    2    0.454767    1.067917    0.091644    11.00000   -1.20000
AFIX   0
C3    1    0.518584    1.054530    0.277391    11.00000    0.04317    0.04882 =
         0.04478    0.00223   -0.01083   -0.00419
C4    1    0.585961    0.879366    0.266716    11.00000    0.05959    0.08568 =
         0.06026   -0.01170   -0.02082    0.02708
AFIX  23
H4A   2    0.633484    0.882840    0.195663    11.00000   -1.20000
H4B   2    0.647861    0.861196    0.340907    11.00000   -1.20000
AFIX   0
C5    1    0.492462    0.727031    0.251519    11.00000    0.11880    0.04670 =
         0.10459   -0.00984   -0.06990    0.02600
AFIX  23
H5A   2    0.450167    0.716784    0.325687    11.00000   -1.20000
H5B   2    0.540153    0.620204    0.242845    11.00000   -1.20000
AFIX   0
C6    1    0.389620    0.750061    0.136957    11.00000    0.08481    0.04263 =
         0.06896   -0.01697   -0.03468    0.02249
AFIX  23
H6A   2    0.431584    0.752332    0.062273    11.00000   -1.20000
H6B   2    0.331142    0.651222    0.130827    11.00000   -1.20000
AFIX   0
C7    1    0.221446    0.900530    0.244343    11.00000    0.05629    0.12635 =
         0.04160    0.00819    0.00793   -0.02975
AFIX 137
H7A   2    0.148629    0.829236    0.213057    11.00000   -1.50000
H7B   2    0.191762    1.014064    0.264675    11.00000   -1.50000
H7C   2    0.267276    0.847719    0.317782    11.00000   -1.50000
AFIX   0
C8    1    0.475643    1.076137    0.402508    11.00000    0.08190    0.10114 =
         0.04984   -0.03124   -0.01372    0.00220
AFIX 137
H8A   2    0.427134    0.975447    0.421190    11.00000   -1.50000
H8B   2    0.422203    1.178020    0.402234    11.00000   -1.50000
H8C   2    0.549959    1.088847    0.464619    11.00000   -1.50000
AFIX   0
C9    1    0.618735    1.198600    0.265114    11.00000    0.07371    0.11263 =
         0.11631    0.04674   -0.04739   -0.04868
AFIX 137
H9A   2    0.581634    1.310139    0.279235    11.00000   -1.50000
H9B   2    0.643405    1.195624    0.182830    11.00000   -1.50000
H9C   2    0.693627    1.179893    0.325620    11.00000   -1.50000
AFIX   0
C10   1    0.339823    1.240037    0.154189    11.00000    0.09765    0.03377 =
         0.10691   -0.00974   -0.05814   -0.00197
AFIX  43
H10   2    0.356742    1.324207    0.216089    11.00000   -1.20000
AFIX   0
C11   1    0.250651    1.270261    0.051721    11.00000    0.05607    0.02795 =
         0.05453   -0.00052   -0.01244   -0.00069
AFIX  43
H11   2    0.222528    1.382398    0.029548    11.00000   -1.20000
AFIX   0
C12   1    0.201062    1.116986   -0.022079    11.00000    0.03515    0.02922 =
         0.03825    0.00006    0.00094   -0.00010
C13   1    0.224733    0.953310    0.020885    11.00000    0.03338    0.02780 =
         0.03177    0.00086    0.00223   -0.00062
C14   1    0.151565    0.812459   -0.047742    11.00000    0.04335    0.02852 =
         0.03772    0.00150    0.00034   -0.00007
C15   1    0.086758    0.845936   -0.177643    11.00000    0.04099    0.03177 =
         0.03748   -0.00371   -0.00381   -0.00294
C16   1    0.070920    1.006561   -0.226141    11.00000    0.03516    0.03641 =
         0.03475    0.00212   -0.00001    0.00405
C17   1    0.121501    1.151863   -0.145373    11.00000    0.03205    0.03091 =
         0.04029    0.00160    0.00265    0.00172
C18   1    0.009624    1.046813   -0.358832    11.00000    0.05405    0.03988 =
         0.03716    0.00217   -0.00874    0.00297
AFIX  13
H18   2    0.001388    1.173803   -0.365603    11.00000   -1.20000
AFIX   0
C19   1    0.095834    0.989888   -0.451687    11.00000    0.08364    0.08283 =
         0.03740    0.00448    0.00723    0.01264
AFIX 137
H19A  2    0.177527    1.048720   -0.434859    11.00000   -1.50000
H19B  2    0.055809    1.018277   -0.534386    11.00000   -1.50000
H19C  2    0.109290    0.866270   -0.445188    11.00000   -1.50000
AFIX   0
C20   1   -0.126963    0.970640   -0.388481    11.00000    0.05826    0.07195 =
         0.07371   -0.00159   -0.02545    0.00183
AFIX 137
H20A  2   -0.121950    0.845769   -0.390726    11.00000   -1.50000
H20B  2   -0.166517    1.012984   -0.468077    11.00000   -1.50000
H20C  2   -0.177917    1.005487   -0.325198    11.00000   -1.50000
AFIX   0
O1    3    0.137596    0.666701   -0.004790    11.00000    0.07898    0.03114 =
         0.05320    0.00617   -0.00914   -0.01060
O2    3    0.043526    0.701160   -0.239274    11.00000    0.07028    0.03385 =
         0.04540   -0.00304   -0.01701   -0.00648
H2A   2    0.057533    0.628068   -0.183892    11.00000   -1.50000
O3    3    0.102092    1.303868   -0.178985    11.00000    0.05761    0.03124 =
         0.05540    0.00769   -0.01017    0.00196
HKLF 4
REM  mo_170424a_0m in P2(1)
REM R1 =  0.0473 for    2980 Fo > 4sig(Fo)  and  0.0553 for all    3416 data
REM    216 parameters refined using      1 restraints
END
WGHT      0.0863      0.0775
REM Instructions for potential hydrogen bonds
HTAB O2 O1
HTAB O2 O3_$1
REM Highest difference peak  0.265,  deepest hole -0.176,  1-sigma level  0.050
Q1    1   0.1718  1.3642  0.0687  11.00000  0.05    0.27
Q2    1   0.0394  1.0172 -0.2928  11.00000  0.05    0.22
Q3    1   0.2585  0.9371  0.0906  11.00000  0.05    0.20
Q4    1   0.0761  1.3243 -0.2768  11.00000  0.05    0.19
Q5    1   0.6053  1.3088  0.2243  11.00000  0.05    0.18
Q6    1   0.1792  0.6546  0.0700  11.00000  0.05    0.17
Q7    1   0.0874  1.3941 -0.2785  11.00000  0.05    0.17
Q8    1  -0.1338  1.0864 -0.2642  11.00000  0.05    0.17
Q9    1   0.3016  1.2072  0.2021  11.00000  0.05    0.16
Q10   1  -0.1448  1.0663 -0.5053  11.00000  0.05    0.16
Q11   1   0.4200  0.7712  0.0964  11.00000  0.05    0.16
Q12   1   0.5909  0.6645  0.2173  11.00000  0.05    0.15
Q13   1   0.2071  0.6488 -0.0461  11.00000  0.05    0.15
Q14   1   0.3394  0.8823  0.4853  11.00000  0.05    0.15
Q15   1   0.4107  0.9748  0.5409  11.00000  0.05    0.15
Q16   1   0.2779  0.6021  0.1436  11.00000  0.05    0.15
Q17   1   0.2876  1.0751 -0.3347  11.00000  0.05    0.15
Q18   1   0.3198  0.9081  0.4692  11.00000  0.05    0.15
Q19   1   0.1236  0.5814 -0.2672  11.00000  0.05    0.14
Q20   1   0.4565  1.0555  0.3193  11.00000  0.05    0.14
;
_shelx_res_checksum     1246
