# Supplementary material for: Crystal structure of 6,7-de­hydro­royleanone isolated from Taxodium distichum (L.) Rich
Source: Acta Crystallogr E Crystallogr Commun. 2018 Jan 1;74(Pt 1):62–4. doi: 10.1107/S2056989017017935 (PMC5778487; doi:10.1107/S2056989017017935)
Supplement: Supplementary file 2 [file e-74-00062-Isup2.hkl]

data_I                                                                          
_shelx_title ' mo_170424a_0m in P2(1)'                                          
_shelx_refln_list_code          4                                               
_shelx_F_calc_maximum       95.15                                               
_exptl_crystal_F_000       340.00                                               
_reflns_d_resolution_high  0.8000                                               
                                                                                
loop_                                                                           
 _space_group_symop_operation_xyz                                               
 'x, y, z'                                                                      
 '-x, y+1/2, -z'                                                                
                                                                                
_cell_length_a    10.4348                                                       
_cell_length_b     7.6726                                                       
_cell_length_c    10.8210                                                       
_cell_angle_alpha  90.000                                                       
_cell_angle_beta   97.773                                                       
_cell_angle_gamma  90.000                                                       
                                                                                
_shelx_F_squared_multiplier     1.000                                           
                                                                                
loop_                                                                           
 _refln_index_h                                                                 
 _refln_index_k                                                                 
 _refln_index_l                                                                 
 _refln_F_squared_calc                                                          
 _refln_F_squared_meas                                                          
 _refln_F_squared_sigma                                                         
 _refln_observed_status                                                         
   2  -9   0          1.38          3.44         1.23 o                         
   3  -9   0          1.85          3.52         1.32 o                         
   4  -9   0          3.27          2.38         1.41 o                         
   1  -8   0         15.35         16.13         1.85 o                         
   2  -8   0         14.31         14.45         1.76 o                         
   3  -8   0          3.42          4.49         1.32 o                         
   4  -8   0          1.89          1.32         1.06 o                         
   5  -8   0          6.60          5.99         1.50 o                         
   6  -8   0          4.87          6.43         1.59 o                         
   7  -8   0         28.06         23.18         2.64 o                         
   1  -7   0         54.37         51.37         2.82 o                         
   2  -7   0         97.16        102.04         4.32 o                         
   3  -7   0         38.05         45.21         2.82 o                         
   4  -7   0         50.32         51.46         3.00 o                         
   5  -7   0         25.84         22.47         2.20 o                         
   6  -7   0          6.41          6.79         1.50 o                         
   7  -7   0         13.73         13.66         2.03 o                         
   8  -7   0         17.93         19.39         2.38 o                         
   0  -6   0          3.78          3.79         0.97 o                         
   1  -6   0        575.66        579.75        17.45 o                         
   2  -6   0        267.01        258.64         8.64 o                         
   3  -6   0        167.66        166.46         6.08 o                         
   4  -6   0        160.32        163.94         5.60 o                         
   5  -6   0         68.57         62.57         3.35 o                         
   6  -6   0         14.29         14.28         1.31 o                         
   7  -6   0          2.49          0.97         0.75 o                         
   8  -6   0          1.44          2.48         0.93 o                         
   9  -6   0         13.35         16.40         1.55 o                         
  10  -6   0          8.12          9.03         1.34 o                         
   1  -5   0        154.46        158.48         3.80 o                         
   2  -5   0         38.68         38.77         2.11 o                         
   3  -5   0         17.45         16.97         1.63 o                         
   4  -5   0         36.26         38.84         3.41 o                         
   5  -5   0         14.52         11.80         0.78 o                         
   6  -5   0          6.67          9.00         1.03 o                         
   7  -5   0          0.47          0.31         0.55 o                         
   8  -5   0         11.73          8.77         1.15 o                         
   9  -5   0          3.75          3.92         0.90 o                         
  10  -5   0          9.48         11.14         1.34 o                         
  11  -5   0         35.99         34.33         2.24 o                         
   0  -4   0         89.86         45.03         1.94 o                         
   1  -4   0         20.14         21.53         2.29 o                         
   2  -4   0        248.41        301.26         6.73 o                         
   3  -4   0        141.42        168.28         4.05 o                         
   4  -4   0         24.98         23.53         1.67 o                         
   5  -4   0         10.52          9.89         1.21 o                         
   6  -4   0         14.26         14.48         0.97 o                         
   7  -4   0         17.06         19.71         1.02 o                         
   8  -4   0         10.22         10.45         1.12 o                         
   9  -4   0         10.10          6.89         1.81 o                         
  10  -4   0         11.15         13.09         1.37 o                         
  11  -4   0         17.56         20.01         1.68 o                         
   1  -3   0        214.12        247.20         8.59 o                         
   2  -3   0         39.93         46.82         1.15 o                         
   3  -3   0       1074.94       1206.25        23.99 o                         
   4  -3   0        383.33        416.07         7.51 o                         
   5  -3   0        111.64        114.03         4.32 o                         
   6  -3   0         97.33        107.87         2.38 o                         
   7  -3   0          3.70          3.02         0.48 o                         
   8  -3   0        130.93        145.08         3.56 o                         
   9  -3   0          1.53          0.56         1.01 o                         
  10  -3   0          0.22          0.05         0.63 o                         
  11  -3   0          7.24          6.37         1.05 o                         
  12  -3   0          1.71          0.53         0.81 o                         
   0  -2   0        430.19        444.66        12.69 o                         
   1  -2   0        163.39        161.87         2.92 o                         
   2  -2   0        959.56        923.09        17.79 o                         
   3  -2   0        137.99        135.96         5.60 o                         
   4  -2   0        332.53        360.07         6.24 o                         
   5  -2   0         43.41         48.04         1.56 o                         
   6  -2   0        178.55        184.36         3.58 o                         
   7  -2   0          8.98          8.66         0.66 o                         
   8  -2   0         46.16         46.22         1.59 o                         
   9  -2   0         22.78         26.39         1.32 o                         
  10  -2   0         17.57         16.55         1.07 o                         
  11  -2   0          2.16          0.93         1.01 o                         
  12  -2   0         10.74          9.47         1.21 o                         
   1  -1   0       1253.80       1182.50        23.61 o                         
   2  -1   0        244.34        238.87         4.98 o                         
   3  -1   0        173.78        164.20         2.95 o                         
   4  -1   0         11.54         11.42         0.59 o                         
   5  -1   0        212.81        233.69         5.20 o                         
   6  -1   0        113.35        119.75         2.42 o                         
   7  -1   0         51.45         47.24         1.34 o                         
   8  -1   0         73.10         80.69         1.96 o                         
   9  -1   0         81.08         77.28         2.00 o                         
  10  -1   0         15.37         15.71         0.98 o                         
  11  -1   0          1.22          0.70         0.54 o                         
  12  -1   0         23.89         22.12         2.38 o                         
   1   0   0        402.68        370.46         6.09 o                         
   2   0   0        844.74        767.74        12.58 o                         
   3   0   0        957.39       1058.74        17.35 o                         
   4   0   0        638.96        665.85        11.09 o                         
   5   0   0         66.25         66.71         2.10 o                         
   6   0   0         86.32         94.11         1.97 o                         
   7   0   0         33.77         31.06         1.00 o                         
   8   0   0         61.89         64.87         1.66 o                         
   9   0   0         23.83         25.24         1.09 o                         
  10   0   0         38.11         37.66         1.36 o                         
  11   0   0         34.58         38.21         1.81 o                         
  12   0   0          0.20         -0.19         0.68 o                         
   1   1   0       1254.16       1180.15        23.58 o                         
   2   1   0        244.70        234.40         4.00 o                         
   3   1   0        174.04        165.83         2.88 o                         
   4   1   0         11.54         11.71         0.53 o                         
   5   1   0        212.84        235.28         4.88 o                         
   6   1   0        113.44        119.78         2.39 o                         
   7   1   0         51.45         47.76         1.27 o                         
   8   1   0         72.96         77.46         1.88 o                         
   9   1   0         80.92         75.35         1.91 o                         
  10   1   0         15.37         12.85         1.09 o                         
  11   1   0          1.21          0.00         0.62 o                         
  12   1   0         23.91         23.26         2.29 o                         
   1   2   0        163.71        167.96         4.85 o                         
   2   2   0        958.96        859.80        37.43 o                         
   3   2   0        137.88        138.64         3.88 o                         
   4   2   0        332.73        357.07         6.11 o                         
   5   2   0         43.48         46.20         1.13 o                         
   6   2   0        178.64        186.14         3.81 o                         
   7   2   0          9.00          8.04         0.86 o                         
   8   2   0         46.16         45.17         1.73 o                         
   9   2   0         22.82         25.18         1.76 o                         
  10   2   0         17.63         16.39         1.85 o                         
  11   2   0          2.15          1.15         0.97 o                         
  12   2   0         10.73          9.69         1.59 o                         
   2   3   0         39.57         44.81         1.06 o                         
   3   3   0       1076.11       1174.23        19.58 o                         
   4   3   0        383.02        416.85         8.57 o                         
   5   3   0        111.53        108.93         2.17 o                         
   6   3   0         97.14        108.86         2.22 o                         
   7   3   0          3.73          3.50         0.43 o                         
   8   3   0        130.98        139.76         5.55 o                         
   9   3   0          1.53          1.67         0.88 o                         
  10   3   0          0.22         -0.44         0.70 o                         
  11   3   0          7.25          4.76         1.32 o                         
  12   3   0          1.71          3.44         1.32 o                         
   2   4   0        248.61        307.70         5.40 o                         
   3   4   0        141.28        163.05         3.11 o                         
   4   4   0         25.03         27.00         0.82 o                         
   5   4   0         10.49         12.13         0.75 o                         
   6   4   0         14.25         14.20         0.97 o                         
   7   4   0         17.01         19.30         1.85 o                         
   8   4   0         10.21          9.08         1.50 o                         
   9   4   0         10.13          9.08         1.59 o                         
  10   4   0         11.21          9.43         1.59 o                         
  11   4   0         17.56         15.33         2.03 o                         
   2   5   0         38.48         38.24         1.16 o                         
   3   5   0         17.30         16.65         0.78 o                         
   4   5   0         36.11         39.97         1.16 o                         
   5   5   0         14.51         15.33         1.32 o                         
   6   5   0          6.66          8.20         1.32 o                         
   7   5   0          0.47          0.26         0.79 o                         
   8   5   0         11.72         10.31         1.67 o                         
   9   5   0          3.74          6.61         1.41 o                         
  10   5   0          9.50         11.10         1.76 o                         
  11   5   0         36.00         38.16         3.00 o                         
   1   6   0        575.42        587.15        17.98 o                         
   2   6   0        267.03        260.77         4.93 o                         
   3   6   0        167.63        162.80         3.33 o                         
   4   6   0        160.44        167.73         4.25 o                         
   5   6   0         68.67         63.09         3.35 o                         
   6   6   0         14.30         15.77         1.94 o                         
   7   6   0          2.49          0.88         0.97 o                         
   8   6   0          1.44          1.85         1.15 o                         
   9   6   0         13.35         14.72         2.11 o                         
  10   6   0          8.09          6.08         1.67 o                         
   1   7   0         54.35         51.79         2.03 o                         
   2   7   0         97.21         96.73         4.37 o                         
   3   7   0         38.13         41.91         1.83 o                         
   4   7   0         50.39         48.96         2.03 o                         
   5   7   0         25.82         18.51         2.11 o                         
   6   7   0          6.39          9.69         1.67 o                         
   7   7   0         13.70         15.86         2.11 o                         
   8   7   0         17.87         21.94         2.47 o                         
   0   8   0         15.31         14.72         1.76 o                         
   1   8   0         15.30         10.31         1.59 o                         
   2   8   0         14.32         12.29         1.21 o                         
   3   8   0          3.45          3.61         1.23 o                         
   4   8   0          1.87          1.67         1.15 o                         
   5   8   0          6.58          5.20         1.41 o                         
   6   8   0          4.88          4.93         1.50 o                         
   7   8   0         28.08         31.19         3.00 o                         
   1   9   0          8.94         11.39         3.00 o                         
   2   9   0          1.39          2.29         1.15 o                         
   3   9   0          1.85          2.11         1.23 o                         
   4   9   0          3.26          4.05         1.50 o                         
  -4  -9   1          3.52          3.44         1.41 o                         
  -3  -9   1          3.02          5.38         1.50 o                         
   2  -9   1          5.05          5.73         1.59 o                         
   3  -9   1         11.79         12.78         2.03 o                         
   4  -9   1          6.56          7.23         1.76 o                         
  -7  -8   1         22.16         26.52         2.82 o                         
  -6  -8   1          3.41          5.02         1.50 o                         
  -5  -8   1          3.51          3.88         1.23 o                         
  -4  -8   1         22.49         26.88         2.47 o                         
  -3  -8   1         26.66         24.23         2.38 o                         
  -2  -8   1          3.60          4.76         1.32 o                         
  -1  -8   1          1.32          1.32         0.97 o                         
   1  -8   1         16.56         15.77         1.85 o                         
   2  -8   1          1.42          1.15         1.15 o                         
   3  -8   1          3.33          1.85         1.15 o                         
   4  -8   1         22.89         20.18         2.29 o                         
   5  -8   1         47.65         42.39         3.00 o                         
   6  -8   1          2.96          3.17         1.32 o                         
  -8  -7   1         11.99         18.19         1.65 o                         
  -7  -7   1         13.22         12.12         1.37 o                         
  -6  -7   1         12.30         14.01         1.94 o                         
  -5  -7   1          3.63          3.88         1.23 o                         
  -4  -7   1         25.51         22.82         2.20 o                         
  -3  -7   1         25.12         26.70         2.11 o                         
  -2  -7   1        101.56        108.74         4.41 o                         
  -1  -7   1         37.79         33.84         2.20 o                         
   0  -7   1        166.08        186.93         4.64 o                         
   1  -7   1        174.69        178.53         6.52 o                         
   2  -7   1         21.16         23.44         2.20 o                         
   3  -7   1          4.83          4.14         1.15 o                         
   4  -7   1         54.67         55.70         3.97 o                         
   5  -7   1         45.36         44.94         2.91 o                         
   6  -7   1         16.99         20.27         2.29 o                         
   7  -7   1          2.83          1.50         1.15 o                         
   8  -7   1          0.06         -0.97         0.97 o                         
 -10  -6   1          2.89          5.03         1.06 o                         
  -9  -6   1         10.81         12.75         1.43 o                         
  -8  -6   1         24.53         25.93         1.84 o                         
  -7  -6   1         23.12         19.93         2.16 o                         
  -6  -6   1         25.71         26.48         1.71 o                         
  -5  -6   1         90.19         86.15         2.93 o                         
  -4  -6   1        137.40        135.59         4.01 o                         
  -3  -6   1        277.50        285.42         9.34 o                         
  -2  -6   1         49.15         47.50         2.56 o                         
  -1  -6   1         27.64         29.17         1.94 o                         
   0  -6   1        116.35        118.55         4.76 o                         
   1  -6   1        390.41        386.93         8.47 o                         
   2  -6   1         47.97         43.09         1.71 o                         
   3  -6   1         45.06         39.67         1.64 o                         
   4  -6   1         10.52          8.30         0.93 o                         
   5  -6   1         14.53         11.98         1.05 o                         
   6  -6   1         18.08         18.33         2.03 o                         
   7  -6   1          8.39          6.87         1.50 o                         
   8  -6   1          1.32         -0.44         0.97 o                         
   9  -6   1          9.86          7.05         1.67 o                         
 -11  -5   1         14.04         15.05         1.59 o                         
 -10  -5   1          2.96          2.11         0.87 o                         
  -9  -5   1          4.60          4.77         1.00 o                         
  -8  -5   1          1.80          1.46         0.71 o                         
  -7  -5   1         17.96         15.64         1.34 o                         
  -6  -5   1          5.60          5.35         0.84 o                         
  -5  -5   1          9.04          6.35         0.87 o                         
  -4  -5   1         15.67         16.17         1.18 o                         
  -3  -5   1         87.15         73.40         2.34 o                         
  -2  -5   1         19.57         20.97         1.12 o                         
  -1  -5   1        293.01        280.75         8.81 o                         
   0  -5   1         30.59         26.25         1.15 o                         
   1  -5   1         36.27         34.75         1.37 o                         
   2  -5   1          0.61          0.67         0.57 o                         
   3  -5   1         17.55         18.37         1.08 o                         
   4  -5   1         16.95         16.14         1.08 o                         
   5  -5   1          8.01         11.25         2.03 o                         
   6  -5   1         18.58         15.28         0.95 o                         
   7  -5   1         10.18         10.55         1.59 o                         
   8  -5   1         25.86         26.47         1.78 o                         
   9  -5   1         13.93         15.07         1.43 o                         
  10  -5   1         16.47         15.86         1.53 o                         
 -11  -4   1          0.72          0.18         0.75 o                         
 -10  -4   1          2.56          2.63         0.84 o                         
  -9  -4   1          3.76          4.57         0.97 o                         
  -8  -4   1         38.05         35.55         1.84 o                         
  -7  -4   1         29.22         28.14         1.59 o                         
  -6  -4   1         38.75         34.46         1.65 o                         
  -5  -4   1         23.08         21.22         0.99 o                         
  -4  -4   1         76.17         87.24         1.92 o                         
  -3  -4   1        156.82        156.77         3.06 o                         
  -2  -4   1        104.25        110.60         2.80 o                         
  -1  -4   1         85.92         93.02         2.43 o                         
   0  -4   1         92.09        100.37         3.61 o                         
   1  -4   1        443.06        489.34         8.36 o                         
   2  -4   1        115.64        140.18         3.43 o                         
   3  -4   1         38.97         50.63         1.64 o                         
   4  -4   1        144.00        158.24         3.17 o                         
   5  -4   1         91.19         85.05         2.45 o                         
   6  -4   1        193.97        183.33         4.54 o                         
   7  -4   1         12.13         10.89         0.82 o                         
   8  -4   1         82.26         91.93         2.33 o                         
   9  -4   1         27.78         23.05         2.29 o                         
  10  -4   1         21.99         25.63         1.81 o                         
  11  -4   1          6.22          5.19         1.23 o                         
 -12  -3   1          0.78         -0.18         1.10 o                         
 -11  -3   1          0.51          0.82         0.71 o                         
 -10  -3   1          8.68          9.53         1.15 o                         
  -9  -3   1          1.60          1.05         0.65 o                         
  -8  -3   1          3.75          5.98         1.94 o                         
  -7  -3   1         23.06         21.64         1.19 o                         
  -6  -3   1         72.05         65.54         1.95 o                         
  -5  -3   1         44.84         40.88         1.20 o                         
  -4  -3   1         66.55         65.55         1.82 o                         
  -3  -3   1       1063.78       1167.07        19.13 o                         
  -2  -3   1        395.98        405.78         8.50 o                         
  -1  -3   1        536.48        594.47        17.27 o                         
   0  -3   1        387.78        378.78        16.71 o                         
   1  -3   1        707.81        736.79        91.56 o                         
   2  -3   1        387.99        432.41        13.13 o                         
   3  -3   1        479.13        526.65        11.12 o                         
   4  -3   1        143.99        173.96         4.08 o                         
   5  -3   1        185.83        183.76         3.58 o                         
   6  -3   1         15.25         17.63         0.91 o                         
   7  -3   1          6.81          6.35         0.64 o                         
   8  -3   1         51.43         51.45         1.61 o                         
   9  -3   1         48.03         50.23         1.66 o                         
  10  -3   1          7.20          8.33         1.09 o                         
  11  -3   1          5.63          5.80         1.05 o                         
  12  -3   1          5.22          3.52         0.96 o                         
 -12  -2   1          1.18          2.19         1.63 o                         
 -11  -2   1         10.48         11.38         1.76 o                         
 -10  -2   1         36.43         30.98         2.73 o                         
  -9  -2   1         32.43         33.44         1.28 o                         
  -8  -2   1         22.41         25.75         1.09 o                         
  -7  -2   1         78.63         85.87         2.00 o                         
  -6  -2   1         26.37         30.81         2.21 o                         
  -5  -2   1         67.93         69.60         1.84 o                         
  -4  -2   1        657.36        669.48        13.64 o                         
  -3  -2   1        454.72        513.04        14.36 o                         
  -2  -2   1        259.46        252.19         4.32 o                         
  -1  -2   1         66.35         69.72         2.64 o                         
   0  -2   1       2440.55       2487.23        34.88 o                         
   1  -2   1       1182.28       1169.58        18.94 o                         
   2  -2   1        650.24        611.17        12.59 o                         
   3  -2   1        653.41        655.20        14.83 o                         
   4  -2   1        282.84        288.55         6.08 o                         
   5  -2   1        141.77        148.49         2.92 o                         
   6  -2   1         12.60         11.34         0.69 o                         
   7  -2   1         77.62         71.27         1.81 o                         
   8  -2   1        107.35        101.14         3.28 o                         
   9  -2   1         36.10         40.58         1.44 o                         
  10  -2   1         19.84         21.65         1.17 o                         
  11  -2   1         20.29         20.45         1.22 o                         
  12  -2   1         15.88         13.48         1.94 o                         
 -12  -1   1          6.86          9.72         1.32 o                         
 -11  -1   1         28.87         30.66         1.65 o                         
 -10  -1   1         17.30         18.22         1.04 o                         
  -9  -1   1         18.08         17.51         0.96 o                         
  -8  -1   1          5.23          4.01         0.52 o                         
  -7  -1   1          1.77          1.10         0.35 o                         
  -6  -1   1         16.99         17.58         1.06 o                         
  -5  -1   1        116.56         92.90         1.91 o                         
  -4  -1   1        343.15        364.45         6.21 o                         
  -3  -1   1       1215.10       1219.86        34.63 o                         
  -2  -1   1        181.57        172.50         3.58 o                         
  -1  -1   1       5920.34       5496.65       159.94 o                         
   0  -1   1        423.63        454.87         6.43 o                         
   1  -1   1       1147.27       1156.94        33.40 o                         
   2  -1   1         55.62         68.51         1.34 o                         
   3  -1   1        151.39        142.19         2.61 o                         
   4  -1   1         25.50         24.84         0.96 o                         
   5  -1   1        213.87        213.48         3.85 o                         
   6  -1   1         48.25         43.25         1.20 o                         
   7  -1   1         62.81         62.99         1.63 o                         
   8  -1   1         72.16         77.31         1.93 o                         
   9  -1   1         75.55         79.12         2.03 o                         
  10  -1   1         46.59         45.33         1.54 o                         
  11  -1   1         12.84         14.20         1.27 o                         
  12  -1   1         18.25         16.15         2.29 o                         
 -13   0   1          0.26          0.70         1.15 o                         
 -12   0   1          6.02          6.52         1.41 o                         
 -11   0   1         22.14         25.10         1.23 o                         
 -10   0   1         19.25         18.04         1.03 o                         
  -9   0   1          3.74          4.17         0.54 o                         
  -8   0   1          2.03          3.15         0.44 o                         
  -7   0   1          2.17          2.52         0.63 o                         
  -6   0   1         43.22         39.81         1.10 o                         
  -5   0   1         24.73         15.22         0.78 o                         
  -4   0   1       1475.80       1542.84        25.30 o                         
  -3   0   1       4062.80       4310.38        70.24 o                         
  -2   0   1       9054.37       8639.12       143.74 o                         
   0   0   1       3354.79       3344.16        91.16 o                         
   1   0   1         27.85         10.57         0.53 o                         
   2   0   1         29.41         36.71         0.78 o                         
   3   0   1       1824.07       1911.77        31.15 o                         
   4   0   1         84.47         93.28         2.18 o                         
   5   0   1        253.32        255.24         4.53 o                         
   6   0   1          8.94          9.65         0.58 o                         
   7   0   1         22.11         19.44         0.83 o                         
   8   0   1          1.51          2.41         0.45 o                         
   9   0   1          2.85          1.95         0.65 o                         
  10   0   1         26.07         27.13         1.18 o                         
  11   0   1          9.61          7.70         1.03 o                         
  12   0   1          1.93          0.79         1.06 o                         
 -12   1   1          6.89          8.64         1.50 o                         
 -11   1   1         28.81         31.24         1.62 o                         
 -10   1   1         17.27         18.81         1.02 o                         
  -9   1   1         18.07         18.14         0.95 o                         
  -8   1   1          5.23          3.58         0.47 o                         
  -7   1   1          1.78          1.20         0.34 o                         
  -6   1   1         17.04         17.70         0.69 o                         
  -5   1   1        116.55         95.52         1.91 o                         
  -4   1   1        342.85        357.04         7.48 o                         
  -3   1   1       1215.18       1210.29        19.89 o                         
  -2   1   1        182.05        170.26         3.64 o                         
  -1   1   1       5922.00       5556.27       122.22 o                         
   0   1   1        423.52        438.49        12.95 o                         
   1   1   1       1147.13       1182.76        33.40 o                         
   2   1   1         55.66         65.25         2.34 o                         
   3   1   1        151.59        143.37         2.99 o                         
   4   1   1         25.57         26.24         0.65 o                         
   5   1   1        213.76        208.55         3.76 o                         
   6   1   1         48.23         42.50         1.11 o                         
   7   1   1         62.80         63.36         1.52 o                         
   8   1   1         72.12         76.95         1.83 o                         
   9   1   1         75.44         76.60         2.39 o                         
  10   1   1         46.71         45.54         1.89 o                         
  11   1   1         12.81         11.46         1.59 o                         
  12   1   1         18.25         17.01         2.03 o                         
 -12   2   1          1.18          0.44         0.88 o                         
 -11   2   1         10.46          8.81         1.50 o                         
 -10   2   1         36.47         34.81         2.69 o                         
  -9   2   1         32.44         34.18         1.18 o                         
  -8   2   1         22.37         25.34         0.98 o                         
  -7   2   1         78.62         88.51         1.98 o                         
  -6   2   1         26.33         31.45         0.96 o                         
  -5   2   1         68.06         71.26         1.55 o                         
  -4   2   1        656.72        656.43        11.07 o                         
  -3   2   1        455.38        492.72        10.19 o                         
  -2   2   1        259.09        250.16         5.27 o                         
  -1   2   1         66.47         70.56         1.71 o                         
   0   2   1       2441.46       2466.60        70.59 o                         
   1   2   1       1181.80       1141.61        33.31 o                         
   2   2   1        649.73        611.87        10.09 o                         
   3   2   1        653.98        674.33        13.21 o                         
   4   2   1        283.00        269.07        15.69 o                         
   5   2   1        141.60        148.08         2.73 o                         
   6   2   1         12.60         10.57         0.52 o                         
   7   2   1         77.63         70.04         1.61 o                         
   8   2   1        107.53         99.38         2.72 o                         
   9   2   1         36.05         42.39         2.56 o                         
  10   2   1         19.80         18.24         1.94 o                         
  11   2   1         20.24         19.65         2.11 o                         
  12   2   1         15.88         15.24         2.03 o                         
 -12   3   1          0.78          0.53         1.06 o                         
 -11   3   1          0.51          0.09         0.88 o                         
 -10   3   1          8.66          6.08         1.23 o                         
  -9   3   1          1.61          1.76         0.55 o                         
  -8   3   1          3.74          4.22         0.50 o                         
  -7   3   1         23.05         22.90         1.10 o                         
  -6   3   1         71.96         67.79         1.58 o                         
  -5   3   1         44.66         40.38         1.09 o                         
  -4   3   1         66.69         69.59         2.21 o                         
  -3   3   1       1064.51       1134.87        23.18 o                         
  -2   3   1        394.84        403.60         8.41 o                         
  -1   3   1        536.84        606.80        17.27 o                         
   0   3   1        388.00        385.18        11.28 o                         
   1   3   1        707.91        797.50        21.85 o                         
   2   3   1        388.06        449.29         9.15 o                         
   3   3   1        478.63        529.65         8.84 o                         
   4   3   1        143.98        173.44         3.12 o                         
   5   3   1        185.84        180.13         3.86 o                         
   6   3   1         15.24         17.39         1.37 o                         
   7   3   1          6.82          5.73         1.06 o                         
   8   3   1         51.44         46.79         2.73 o                         
   9   3   1         47.97         55.87         3.00 o                         
  10   3   1          7.17          7.05         1.41 o                         
  11   3   1          5.64          6.79         1.50 o                         
  12   3   1          5.23          2.20         1.23 o                         
 -11   4   1          0.72         -0.26         0.88 o                         
 -10   4   1          2.57          1.94         1.15 o                         
  -9   4   1          3.77          4.93         1.32 o                         
  -8   4   1         38.01         45.82         2.73 o                         
  -7   4   1         29.28         29.95         1.05 o                         
  -6   4   1         38.80         46.02         1.65 o                         
  -5   4   1         23.13         21.84         0.97 o                         
  -4   4   1         76.13         82.93         6.37 o                         
  -3   4   1        156.73        159.64         3.08 o                         
  -2   4   1        104.24        105.62         2.68 o                         
  -1   4   1         85.86         96.93         3.44 o                         
   0   4   1         92.03         98.34         3.52 o                         
   1   4   1        443.14        494.27        14.80 o                         
   2   4   1        115.68        139.95         3.29 o                         
   3   4   1         38.84         50.37         1.16 o                         
   4   4   1        143.93        152.61         2.89 o                         
   5   4   1         91.37         79.62         5.89 o                         
   7   4   1         12.18         10.93         1.41 o                         
   8   4   1         82.32         84.07         4.05 o                         
   9   4   1         27.75         20.71         2.20 o                         
  10   4   1         22.01         27.67         2.29 o                         
  11   4   1          6.24          6.34         1.50 o                         
 -11   5   1         14.04         16.57         2.20 o                         
 -10   5   1          2.97          4.67         1.41 o                         
  -9   5   1          4.59          5.29         1.41 o                         
  -8   5   1          1.80          1.41         0.97 o                         
  -7   5   1         17.92         18.86         2.03 o                         
  -6   5   1          5.55          5.69         0.76 o                         
  -5   5   1          9.00          7.18         0.95 o                         
  -4   5   1         15.68         16.71         0.82 o                         
  -3   5   1         87.00         74.92         1.81 o                         
  -2   5   1         19.54         18.98         1.06 o                         
  -1   5   1        292.85        281.64         8.81 o                         
   0   5   1         30.70         34.19         1.76 o                         
   1   5   1         36.12         37.19         1.94 o                         
   2   5   1          0.60          0.53         0.37 o                         
   3   5   1         17.53         17.81         1.20 o                         
   4   5   1         16.93         16.89         0.97 o                         
   5   5   1          8.01          7.93         1.32 o                         
   6   5   1         18.58         12.60         1.59 o                         
   7   5   1         10.19         10.66         1.59 o                         
   8   5   1         25.84         25.38         2.38 o                         
   9   5   1         13.91         14.54         1.85 o                         
  10   5   1         16.48         16.30         2.11 o                         
 -10   6   1          2.88          4.49         1.50 o                         
  -9   6   1         10.83         10.93         1.94 o                         
  -8   6   1         24.55         26.61         2.56 o                         
  -7   6   1         23.19         18.59         2.11 o                         
  -6   6   1         25.74         27.76         2.29 o                         
  -5   6   1         90.23         88.71         2.79 o                         
  -4   6   1        137.54        136.22         2.95 o                         
  -3   6   1        277.52        281.32         5.45 o                         
  -2   6   1         49.06         45.03         1.74 o                         
  -1   6   1         27.62         27.67         1.94 o                         
   0   6   1        116.07        121.78         4.58 o                         
   1   6   1        390.47        393.29        12.43 o                         
   2   6   1         48.03         42.57         1.61 o                         
   3   6   1         45.02         38.62         1.62 o                         
   4   6   1         10.53          8.14         0.83 o                         
   5   6   1         14.60          8.55         1.41 o                         
   6   6   1         18.03         19.92         2.11 o                         
   7   6   1          8.41          5.38         1.32 o                         
   8   6   1          1.33          1.06         1.06 o                         
   9   6   1          9.88          9.25         1.67 o                         
  -8   7   1         11.98         13.57         2.11 o                         
  -7   7   1         13.21         11.02         1.85 o                         
  -6   7   1         12.31         14.45         1.94 o                         
  -5   7   1          3.63          2.20         1.15 o                         
  -4   7   1         25.52         25.92         2.20 o                         
  -3   7   1         25.17         29.04         1.23 o                         
  -2   7   1        101.56        102.17         2.52 o                         
  -1   7   1         37.75         34.37         1.59 o                         
   0   7   1        165.98        185.14         6.70 o                         
   1   7   1        174.96        179.06         6.61 o                         
   2   7   1         21.23         21.65         1.50 o                         
   3   7   1          4.83          4.31         0.97 o                         
   4   7   1         54.60         55.43         3.17 o                         
   5   7   1         45.26         38.95         2.73 o                         
   6   7   1         16.94         15.69         2.03 o                         
   7   7   1          2.83          2.73         1.32 o                         
   8   7   1          0.06          3.00         1.32 o                         
  -7   8   1         22.17         26.00         2.82 o                         
  -6   8   1          3.41          5.29         1.59 o                         
  -5   8   1          3.48          1.06         1.15 o                         
  -4   8   1         22.51         24.23         2.47 o                         
  -3   8   1         26.60         27.87         1.73 o                         
  -2   8   1          3.59          3.57         1.37 o                         
  -1   8   1          1.33          1.45         0.49 o                         
   0   8   1          8.98         10.36         1.12 o                         
   1   8   1         16.58         14.28         1.76 o                         
   2   8   1          1.43          0.97         1.06 o                         
   3   8   1          3.35          2.11         1.06 o                         
   4   8   1         22.93         20.80         2.20 o                         
   5   8   1         47.69         41.95         2.91 o                         
   6   8   1          2.96          1.85         1.32 o                         
  -4   9   1          3.50          5.90         1.59 o                         
  -3   9   1          3.02          3.97         1.41 o                         
  -2   9   1         12.18         11.52         1.28 o                         
  -1   9   1         20.06         17.29         1.76 o                         
   0   9   1          0.76          1.06         1.15 o                         
   1   9   1          7.98          6.79         1.41 o                         
   2   9   1          5.01          5.64         1.50 o                         
   3   9   1         11.82         15.24         2.11 o                         
   4   9   1          6.52         11.72         1.85 o                         
  -4  -9   2         11.89         11.37         1.85 o                         
   3  -9   2         11.63         12.34         2.03 o                         
  -7  -8   2         16.39         15.69         2.29 o                         
  -6  -8   2          0.26         -0.26         1.06 o                         
  -5  -8   2          2.39          3.52         1.32 o                         
  -4  -8   2          6.28          5.99         1.41 o                         
  -3  -8   2          9.01          8.81         1.50 o                         
  -2  -8   2          4.44          5.64         1.32 o                         
   2  -8   2          6.22          6.70         1.50 o                         
   3  -8   2          3.63          1.32         1.15 o                         
   4  -8   2          4.08          5.29         1.50 o                         
   5  -8   2         17.78         13.57         2.03 o                         
   6  -8   2          0.88         -0.53         1.06 o                         
  -8  -7   2          5.88          6.17         1.15 o                         
  -7  -7   2          0.32          0.16         0.78 o                         
  -6  -7   2          6.94          5.49         1.03 o                         
  -5  -7   2         12.86         12.25         1.28 o                         
  -4  -7   2         45.55         43.39         1.99 o                         
  -3  -7   2         15.71         15.60         1.76 o                         
  -2  -7   2        118.94        115.44         4.67 o                         
  -1  -7   2         51.88         53.14         2.82 o                         
   1  -7   2         87.29         88.12         4.05 o                         
   2  -7   2        100.49         87.95         4.14 o                         
   3  -7   2        113.40        107.28         5.07 o                         
   4  -7   2         27.81         27.22         2.34 o                         
   5  -7   2         30.85         34.18         1.73 o                         
   6  -7   2          9.02          9.52         1.76 o                         
   7  -7   2         15.67         15.16         2.20 o                         
   8  -7   2          7.05          5.73         1.67 o                         
 -10  -6   2          2.72          1.20         1.10 o                         
  -9  -6   2          2.88          3.69         0.96 o                         
  -8  -6   2          2.88          1.76         1.19 o                         
  -7  -6   2         60.49         56.89         2.40 o                         
  -6  -6   2         55.98         59.76         2.43 o                         
  -5  -6   2         95.61         96.80         3.05 o                         
  -4  -6   2         88.95         94.73         2.96 o                         
  -3  -6   2        188.55        200.60         4.98 o                         
  -2  -6   2         10.51          8.90         1.23 o                         
  -1  -6   2        292.67        305.60         9.43 o                         
   0  -6   2        327.81        323.76         9.96 o                         
   1  -6   2         81.11         83.20         2.02 o                         
   2  -6   2         15.02         15.64         1.18 o                         
   3  -6   2         14.58         13.15         1.19 o                         
   4  -6   2         28.11         32.51         1.55 o                         
   5  -6   2          6.28          7.56         0.93 o                         
   6  -6   2         26.58         25.35         1.59 o                         
   7  -6   2         18.44         13.84         1.85 o                         
   8  -6   2          8.60          7.23         1.67 o                         
   9  -6   2          3.73          3.26         1.41 o                         
 -11  -5   2          0.75          1.22         0.87 o                         
 -10  -5   2          0.07          0.31         0.75 o                         
  -9  -5   2          2.48          1.44         0.74 o                         
  -8  -5   2          2.15          2.04         0.78 o                         
  -7  -5   2          8.86         12.36         1.21 o                         
  -6  -5   2         76.14         76.62         2.61 o                         
  -5  -5   2         50.87         53.71         2.11 o                         
  -4  -5   2         35.71         35.22         1.62 o                         
  -3  -5   2         98.63        100.46         2.89 o                         
  -2  -5   2         21.38         22.17         2.11 o                         
  -1  -5   2         13.61         15.86         0.96 o                         
   0  -5   2          4.68          7.30         0.64 o                         
   1  -5   2         54.11         47.06         4.32 o                         
   2  -5   2         45.01         46.92         1.78 o                         
   3  -5   2         51.68         57.55         1.99 o                         
   4  -5   2          7.10          7.67         1.28 o                         
   5  -5   2          2.83          2.20         0.61 o                         
   6  -5   2         33.67         29.04         2.25 o                         
   7  -5   2         18.04         15.65         2.82 o                         
   8  -5   2         47.52         43.88         3.00 o                         
   9  -5   2         65.43         61.95         3.70 o                         
  10  -5   2          3.72          3.44         1.50 o                         
 -11  -4   2          0.32         -0.14         1.10 o                         
 -10  -4   2          0.71         -0.40         0.69 o                         
  -9  -4   2         20.11         20.71         1.59 o                         
  -8  -4   2          8.18          7.45         1.03 o                         
  -7  -4   2          3.17          1.84         0.65 o                         
  -6  -4   2         73.85         80.98         3.61 o                         
  -5  -4   2         72.55         64.95         3.08 o                         
  -4  -4   2         11.49         11.85         0.93 o                         
  -3  -4   2        157.33        156.33         3.83 o                         
  -2  -4   2         73.54         72.65         2.47 o                         
  -1  -4   2         86.83         83.58         8.55 o                         
   0  -4   2         20.05         22.92         1.39 o                         
   1  -4   2        133.77        159.83         3.01 o                         
   2  -4   2         48.87         54.31         1.74 o                         
   3  -4   2         51.81         52.34         1.80 o                         
   4  -4   2        129.19        137.91         4.76 o                         
   5  -4   2         10.77          8.37         1.15 o                         
   6  -4   2         99.72        102.73         2.98 o                         
   7  -4   2         40.18         44.59         1.86 o                         
   8  -4   2         71.28         74.13         2.08 o                         
   9  -4   2         51.64         57.80         1.85 o                         
  10  -4   2         26.01         27.03         1.83 o                         
  11  -4   2          2.43          2.03         1.41 o                         
 -12  -3   2          0.65          0.84         0.81 o                         
 -11  -3   2          3.12          3.57         0.93 o                         
 -10  -3   2         15.73         14.14         1.34 o                         
  -9  -3   2          1.11          0.97         0.69 o                         
  -8  -3   2        115.04        110.39         3.33 o                         
  -7  -3   2         85.76         93.06         4.14 o                         
  -6  -3   2         81.83         78.36         2.16 o                         
  -5  -3   2        367.27        397.10         8.37 o                         
  -4  -3   2         26.97         34.14         1.94 o                         
  -3  -3   2        183.41        185.59         4.30 o                         
  -2  -3   2        107.83         88.91         3.35 o                         
  -1  -3   2         94.96         78.73         2.02 o                         
   0  -3   2        358.10        393.42         7.64 o                         
   1  -3   2         72.54         82.67         1.64 o                         
   2  -3   2        540.07        621.79        12.96 o                         
   3  -3   2        262.43        295.38         9.08 o                         
   4  -3   2        153.62        167.02         4.05 o                         
   5  -3   2         40.06         38.91         1.21 o                         
   6  -3   2        257.22        274.25         5.15 o                         
   7  -3   2         82.83         78.45         2.05 o                         
   8  -3   2         29.41         35.66         1.34 o                         
   9  -3   2         36.01         32.14         1.38 o                         
  10  -3   2          8.78          9.04         0.86 o                         
  11  -3   2         11.96         13.54         1.37 o                         
 -12  -2   2          3.77          3.44         0.93 o                         
 -11  -2   2          3.36          2.76         0.84 o                         
 -10  -2   2         17.08         17.88         2.20 o                         
  -9  -2   2          9.12          9.78         1.03 o                         
  -8  -2   2          3.83          3.43         0.50 o                         
  -7  -2   2         36.08         37.39         1.59 o                         
  -6  -2   2         52.40         59.43         1.45 o                         
  -5  -2   2          4.12          8.87         0.59 o                         
  -4  -2   2         62.85         64.20         1.59 o                         
  -3  -2   2        162.59        114.82         4.23 o                         
  -2  -2   2        869.51        838.38        41.11 o                         
  -1  -2   2          8.91         10.01         0.57 o                         
   0  -2   2        378.35        380.91         6.46 o                         
   1  -2   2         67.18         76.87         3.48 o                         
   2  -2   2        366.84        269.95         5.83 o                         
   3  -2   2        440.57        436.38        13.04 o                         
   4  -2   2        125.34        132.50         2.63 o                         
   5  -2   2         24.94         24.16         1.50 o                         
   6  -2   2         37.59         43.87         1.32 o                         
   7  -2   2         76.80         74.34         1.92 o                         
   8  -2   2         25.08         23.94         1.12 o                         
   9  -2   2         58.33         55.06         1.73 o                         
  10  -2   2         34.34         32.71         2.03 o                         
  11  -2   2          8.05          5.64         0.80 o                         
  12  -2   2          7.02          4.76         1.50 o                         
 -12  -1   2          8.15          6.03         1.63 o                         
 -11  -1   2         24.51         23.27         1.59 o                         
 -10  -1   2          7.96          8.11         1.00 o                         
  -9  -1   2          7.59          9.39         0.92 o                         
  -8  -1   2         15.17         14.62         0.82 o                         
  -7  -1   2         37.29         37.68         1.15 o                         
  -6  -1   2        188.77        184.53         3.47 o                         
  -5  -1   2        128.43        111.58         2.18 o                         
  -4  -1   2         30.16         29.33         2.43 o                         
  -2  -1   2         77.13         68.87         1.68 o                         
  -1  -1   2        124.22        117.39         2.35 o                         
   0  -1   2        438.61        444.13         8.85 o                         
   1  -1   2        610.62        604.91         8.58 o                         
   2  -1   2        377.88        418.57         8.63 o                         
   3  -1   2        248.42        234.40         7.14 o                         
   4  -1   2        482.15        515.46         8.77 o                         
   5  -1   2        745.89        744.43        12.41 o                         
   6  -1   2        320.26        328.62         5.82 o                         
   7  -1   2        116.56        109.58         2.42 o                         
   8  -1   2         32.99         28.33         1.34 o                         
   9  -1   2         32.56         34.18         1.96 o                         
  10  -1   2         59.65         62.45         1.87 o                         
  11  -1   2         10.52         11.30         1.63 o                         
  12  -1   2         12.43         13.13         1.34 o                         
 -13   0   2          5.38          5.38         1.50 o                         
 -12   0   2         14.85         12.88         1.25 o                         
 -11   0   2          0.23          0.33         0.49 o                         
 -10   0   2          3.55          2.31         0.68 o                         
  -9   0   2          2.17          2.91         0.49 o                         
  -8   0   2         70.88         84.18         2.00 o                         
  -7   0   2        152.38        164.81         3.24 o                         
  -6   0   2        402.06        447.91        10.26 o                         
  -5   0   2         84.80        108.86         2.19 o                         
  -4   0   2          0.31          1.64         0.27 o                         
  -3   0   2       2662.68       2589.64        42.22 o                         
  -1   0   2       1208.01       1153.97        18.86 o                         
   0   0   2       2004.06       1930.04        31.49 o                         
   1   0   2        374.20        335.20         5.61 o                         
   2   0   2        194.43        103.28         3.35 o                         
   3   0   2        123.96        138.83         3.02 o                         
   4   0   2          0.00          0.50         0.22 o                         
   5   0   2          3.71          4.13         0.35 o                         
   6   0   2         48.92         39.63         1.11 o                         
   7   0   2         34.68         31.83         1.03 o                         
   8   0   2          7.64          9.58         0.69 o                         
   9   0   2         54.01         58.55         1.66 o                         
  10   0   2         34.96         33.90         1.62 o                         
  11   0   2          1.43          1.59         1.06 o                         
  12   0   2          0.00         -0.97         0.97 o                         
 -12   1   2          8.15          6.22         0.93 o                         
 -11   1   2         24.50         24.87         1.18 o                         
 -10   1   2          7.97          8.80         0.85 o                         
  -9   1   2          7.59          8.61         0.69 o                         
  -8   1   2         15.23         15.38         1.57 o                         
  -7   1   2         37.39         37.70         1.14 o                         
  -6   1   2        188.89        183.92         3.48 o                         
  -5   1   2        128.69        108.20         2.20 o                         
  -4   1   2         30.13         31.43         1.32 o                         
  -2   1   2         77.04         67.20         1.68 o                         
  -1   1   2        124.11        120.46         3.44 o                         
   0   1   2        438.85        436.83         7.33 o                         
   1   1   2        611.47        600.19        17.45 o                         
   2   1   2        377.55        415.32        12.25 o                         
   3   1   2        248.43        230.97         6.70 o                         
   4   1   2        482.57        517.19         8.63 o                         
   5   1   2        745.72        731.51        12.29 o                         
   6   1   2        320.17        322.13         5.69 o                         
   7   1   2        116.27        109.54         2.39 o                         
   8   1   2         33.01         33.96         2.03 o                         
   9   1   2         32.60         33.90         1.48 o                         
  10   1   2         59.67         60.45         3.26 o                         
  11   1   2         10.54         10.93         1.67 o                         
  12   1   2         12.44         12.87         1.94 o                         
 -12   2   2          3.78          3.79         1.23 o                         
 -11   2   2          3.35          4.85         0.84 o                         
 -10   2   2         17.07         18.83         1.02 o                         
  -9   2   2          9.10         11.60         1.09 o                         
  -8   2   2          3.85          2.02         0.43 o                         
  -7   2   2         36.16         39.91         1.20 o                         
  -6   2   2         52.41         59.37         1.46 o                         
  -5   2   2          4.14          8.93         0.61 o                         
  -4   2   2         62.75         62.08         1.76 o                         
  -3   2   2        162.83        140.90         3.08 o                         
  -2   2   2        869.29        852.49        17.07 o                         
  -1   2   2          9.02          9.51         0.38 o                         
   0   2   2        378.18        389.94        11.19 o                         
   1   2   2         67.24         79.40         2.64 o                         
   3   2   2        440.54        443.34        13.22 o                         
   4   2   2        125.20        129.36         3.88 o                         
   5   2   2         24.87         23.33         0.64 o                         
   6   2   2         37.61         41.34         1.02 o                         
   7   2   2         76.92         74.28         2.12 o                         
   8   2   2         25.06         24.59         1.94 o                         
   9   2   2         58.25         53.58         3.00 o                         
  10   2   2         34.34         32.08         2.38 o                         
  11   2   2          8.04          5.55         1.41 o                         
  12   2   2          7.02          3.88         1.41 o                         
 -12   3   2          0.65          2.47         1.15 o                         
 -11   3   2          3.12          3.61         1.15 o                         
 -10   3   2         15.71         14.28         1.76 o                         
  -9   3   2          1.12          1.19         0.44 o                         
  -8   3   2        114.89        110.38         2.47 o                         
  -7   3   2         85.64         94.04         2.13 o                         
  -6   3   2         81.69         81.64         2.56 o                         
  -5   3   2        368.06        394.52         6.93 o                         
  -4   3   2         26.80         32.34         2.56 o                         
  -3   3   2        183.61        187.73         5.51 o                         
  -2   3   2        107.86         91.92         1.89 o                         
  -1   3   2         94.84         77.85         1.64 o                         
   0   3   2        358.15        395.49        11.63 o                         
   1   3   2         72.45         76.05         2.91 o                         
   2   3   2        540.05        629.10        18.42 o                         
   3   3   2        262.40        291.72         6.22 o                         
   4   3   2        153.58        172.37         5.82 o                         
   5   3   2         39.91         36.22         2.03 o                         
   7   3   2         82.80         82.83         3.61 o                         
   8   3   2         29.40         33.84         2.29 o                         
   9   3   2         36.02         31.19         2.38 o                         
  10   3   2          8.76          9.08         1.59 o                         
  11   3   2         11.94         12.78         1.85 o                         
 -11   4   2          0.32         -0.35         0.88 o                         
 -10   4   2          0.70          2.56         1.15 o                         
  -9   4   2         20.15         19.92         2.11 o                         
  -8   4   2          8.18          7.24         0.68 o                         
  -7   4   2          3.18          2.48         0.45 o                         
  -6   4   2         73.89         82.68         1.97 o                         
  -5   4   2         72.55         71.12         1.75 o                         
  -4   4   2         11.48         11.69         1.59 o                         
  -3   4   2        157.22        153.91         3.71 o                         
  -2   4   2         73.61         71.20         1.59 o                         
  -1   4   2         87.01         94.31         1.94 o                         
   0   4   2         20.03         25.38         1.32 o                         
   1   4   2        133.80        152.71         5.29 o                         
   2   4   2         48.99         53.73         2.07 o                         
   3   4   2         51.83         54.59         1.59 o                         
   4   4   2        129.34        132.95         3.57 o                         
   5   4   2         10.76          9.61         1.23 o                         
   6   4   2         99.62        103.54         4.32 o                         
   7   4   2         40.32         43.88         2.64 o                         
   8   4   2         71.44         73.32         3.70 o                         
   9   4   2         51.67         51.82         3.17 o                         
  10   4   2         25.99         25.38         2.47 o                         
  11   4   2          2.43          2.38         1.23 o                         
 -11   5   2          0.75          0.53         1.15 o                         
 -10   5   2          0.07         -0.88         0.88 o                         
  -9   5   2          2.47          2.20         1.15 o                         
  -8   5   2          2.15          2.38         1.15 o                         
  -7   5   2          8.84         12.53         1.08 o                         
  -6   5   2         75.96         75.55         1.98 o                         
  -5   5   2         50.69         53.27         1.94 o                         
  -4   5   2         35.59         37.57         2.91 o                         
  -3   5   2         98.59        101.38         3.00 o                         
  -2   5   2         21.46         23.31         0.86 o                         
  -1   5   2         13.66         16.58         0.79 o                         
   0   5   2          4.68          6.61         0.88 o                         
   1   5   2         54.08         48.11         2.20 o                         
   2   5   2         44.89         52.32         1.52 o                         
   3   5   2         51.78         55.42         1.76 o                         
   4   5   2          7.09          5.99         1.06 o                         
   5   5   2          2.81          2.64         0.88 o                         
   6   5   2         33.63         29.61         2.20 o                         
   7   5   2         18.05         14.36         1.76 o                         
   8   5   2         47.52         44.59         2.82 o                         
   9   5   2         65.42         71.29         3.79 o                         
  10   5   2          3.71          2.47         1.23 o                         
 -10   6   2          2.72          3.44         1.41 o                         
  -9   6   2          2.88          4.05         1.41 o                         
  -8   6   2          2.89          4.32         1.41 o                         
  -7   6   2         60.59         60.45         3.52 o                         
  -6   6   2         56.07         61.75         2.29 o                         
  -5   6   2         95.65         93.25         2.32 o                         
  -4   6   2         88.98         92.32         2.28 o                         
  -3   6   2        188.35        195.86         4.80 o                         
  -2   6   2         10.46          8.60         0.84 o                         
  -1   6   2        292.65        297.75         5.59 o                         
   0   6   2        327.63        322.96        10.31 o                         
   1   6   2         81.21         87.59         3.61 o                         
   2   6   2         15.02         12.69         1.50 o                         
   3   6   2         14.66         16.09         1.04 o                         
   4   6   2         28.15         24.67         2.03 o                         
   5   6   2          6.25          5.73         1.23 o                         
   6   6   2         26.59         23.53         2.29 o                         
   7   6   2         18.46         14.36         1.85 o                         
   8   6   2          8.55          8.11         1.50 o                         
   9   6   2          3.76          5.02         1.41 o                         
  -8   7   2          5.87          2.82         1.41 o                         
  -7   7   2          0.32          0.97         1.06 o                         
  -6   7   2          6.97          6.34         1.50 o                         
  -5   7   2         12.91         13.21         1.23 o                         
  -4   7   2         45.51         47.77         3.70 o                         
  -3   7   2         15.64         17.12         1.07 o                         
  -2   7   2        119.04        116.67         3.33 o                         
  -1   7   2         51.92         56.56         2.12 o                         
   0   7   2         59.80         56.33         2.08 o                         
   1   7   2         87.38         85.13         3.79 o                         
   2   7   2        100.48         92.79         4.05 o                         
   3   7   2        113.26         98.17         4.49 o                         
   4   7   2         27.76         29.34         2.20 o                         
   5   7   2         30.87         29.52         2.38 o                         
   6   7   2          8.97          7.23         1.59 o                         
   7   7   2         15.69         18.59         2.20 o                         
   8   7   2          7.05          8.20         1.76 o                         
  -7   8   2         16.38         17.10         2.38 o                         
  -6   8   2          0.26          0.62         1.15 o                         
  -5   8   2          2.39          0.88         1.23 o                         
  -4   8   2          6.30          7.69         1.12 o                         
  -3   8   2          9.00         11.21         1.20 o                         
  -2   8   2          4.46          4.37         0.87 o                         
  -1   8   2          3.03          3.00         0.81 o                         
   0   8   2          6.07          7.52         0.81 o                         
   1   8   2          3.42          1.76         0.97 o                         
   2   8   2          6.22          5.29         1.23 o                         
   3   8   2          3.63          4.41         1.23 o                         
   4   8   2          4.08          4.23         1.23 o                         
   5   8   2         17.78         18.15         2.11 o                         
   6   8   2          0.87          2.38         1.23 o                         
  -4   9   2         11.88         10.84         1.94 o                         
  -3   9   2         22.83         23.22         2.29 o                         
  -2   9   2          4.61          2.23         2.03 o                         
  -1   9   2          0.07          0.44         0.97 o                         
   0   9   2          0.73          1.32         0.88 o                         
   1   9   2          1.13          0.26         1.06 o                         
   2   9   2          6.09          4.41         1.32 o                         
   3   9   2         11.67         12.78         1.85 o                         
   3  -9   3         34.57         40.18         3.17 o                         
  -6  -8   3          5.47          6.03         1.41 o                         
  -5  -8   3          2.84          2.73         1.32 o                         
  -4  -8   3          0.07         -0.88         0.88 o                         
  -3  -8   3          0.58          1.06         0.97 o                         
   2  -8   3         20.46         17.27         2.20 o                         
   3  -8   3         11.19         10.64         1.20 o                         
   4  -8   3          1.21          0.07         0.72 o                         
   5  -8   3          1.55          2.11         1.32 o                         
   6  -8   3          4.30          3.52         1.50 o                         
  -8  -7   3         10.94         11.36         1.40 o                         
  -7  -7   3         16.28         17.95         1.59 o                         
  -6  -7   3          7.72          7.98         1.45 o                         
  -5  -7   3          3.01          2.92         0.84 o                         
  -4  -7   3         94.09         93.72         3.08 o                         
  -3  -7   3         60.61         62.83         3.66 o                         
  -2  -7   3        158.82        162.76         5.82 o                         
  -1  -7   3        142.79        148.75         5.29 o                         
   2  -7   3        136.56        132.37         3.86 o                         
   3  -7   3         11.46         10.55         1.14 o                         
   4  -7   3          2.93          1.85         0.76 o                         
   5  -7   3          1.85          2.26         0.78 o                         
   6  -7   3          1.52         -0.44         1.06 o                         
   7  -7   3         18.62         23.35         2.56 o                         
 -10  -6   3          2.21          2.54         0.96 o                         
  -9  -6   3         12.57         10.75         1.34 o                         
  -8  -6   3         20.74         20.78         1.65 o                         
  -7  -6   3         64.97         62.90         2.59 o                         
  -6  -6   3         77.51         90.11         3.02 o                         
  -5  -6   3         55.98         54.76         3.04 o                         
  -4  -6   3          4.64          5.87         0.87 o                         
  -3  -6   3         88.88         88.34         2.71 o                         
  -2  -6   3         79.07         90.83         5.55 o                         
  -1  -6   3        129.33        137.29         4.76 o                         
   0  -6   3         11.81         10.07         0.87 o                         
   1  -6   3         16.23         13.56         1.15 o                         
   2  -6   3         97.56         89.63         2.80 o                         
   3  -6   3         20.12         15.74         1.24 o                         
   4  -6   3         62.23         54.22         2.12 o                         
   5  -6   3         24.48         21.77         1.48 o                         
   6  -6   3          6.14          7.59         0.99 o                         
   7  -6   3         12.60         11.03         1.14 o                         
   8  -6   3          0.34         -1.06         1.06 o                         
   9  -6   3          2.19          3.61         1.50 o                         
 -11  -5   3          0.15          0.11         0.84 o                         
 -10  -5   3          2.70          4.41         1.00 o                         
  -9  -5   3         16.63         15.60         1.50 o                         
  -8  -5   3         34.05         33.11         1.87 o                         
  -7  -5   3         12.49         14.68         1.45 o                         
  -6  -5   3         23.89         22.70         1.72 o                         
  -5  -5   3         24.86         25.61         1.46 o                         
  -4  -5   3         12.19          9.61         0.93 o                         
  -3  -5   3         31.33         33.71         1.49 o                         
  -2  -5   3         63.57         57.19         3.22 o                         
  -1  -5   3         51.83         52.36         3.92 o                         
   0  -5   3         54.59         49.48         1.77 o                         
   1  -5   3         51.26         55.82         1.47 o                         
   2  -5   3         39.10         38.65         1.62 o                         
   3  -5   3          0.11          0.03         0.57 o                         
   4  -5   3         25.67         22.67         1.45 o                         
   5  -5   3        138.08        129.68         3.64 o                         
   6  -5   3         61.79         60.15         2.21 o                         
   7  -5   3         31.27         35.67         1.71 o                         
   8  -5   3         38.94         37.79         1.89 o                         
   9  -5   3         25.00         26.00         2.73 o                         
  10  -5   3          9.83         12.51         2.03 o                         
 -11  -4   3          2.15          1.81         0.87 o                         
 -10  -4   3          9.39          8.29         1.12 o                         
  -9  -4   3         16.11         19.80         2.82 o                         
  -8  -4   3         43.81         49.34         2.09 o                         
  -7  -4   3          1.20          1.06         0.59 o                         
  -6  -4   3         29.06         27.85         1.49 o                         
  -5  -4   3         20.90         21.70         1.59 o                         
  -4  -4   3         43.25         44.21         1.68 o                         
  -3  -4   3         47.68         47.59         2.95 o                         
  -2  -4   3         47.30         53.23         1.68 o                         
  -1  -4   3        225.55        240.36         5.61 o                         
   0  -4   3         54.16         56.22         4.47 o                         
   1  -4   3         50.75         50.36         1.34 o                         
   2  -4   3         34.57         34.31         1.40 o                         
   3  -4   3        105.98        109.80         4.14 o                         
   4  -4   3        247.50        250.35         8.37 o                         
   5  -4   3         58.33         65.51         2.21 o                         
   6  -4   3        350.57        342.65         7.88 o                         
   7  -4   3         34.48         36.09         1.68 o                         
   8  -4   3         42.13         48.94         2.42 o                         
   9  -4   3          0.36         -0.25         0.79 o                         
  10  -4   3          0.13         -0.88         0.97 o                         
 -12  -3   3          4.78          3.62         0.99 o                         
 -11  -3   3          7.02         10.01         1.28 o                         
 -10  -3   3         29.75         33.68         1.84 o                         
  -9  -3   3         21.47         22.82         2.64 o                         
  -8  -3   3          5.13          6.07         0.84 o                         
  -7  -3   3         39.11         40.10         2.56 o                         
  -6  -3   3          7.16          7.75         1.15 o                         
  -5  -3   3        190.24        215.49         9.16 o                         
  -4  -3   3        239.86        286.14         6.38 o                         
  -3  -3   3         67.82         65.06         1.90 o                         
  -2  -3   3         12.85         15.36         0.80 o                         
  -1  -3   3         74.78         67.32         4.45 o                         
   0  -3   3        288.01        319.18         5.52 o                         
   1  -3   3        186.70        250.17         4.02 o                         
   2  -3   3        177.84        188.14         6.26 o                         
   3  -3   3         43.57         47.09         1.59 o                         
   4  -3   3         14.93         13.65         0.96 o                         
   5  -3   3         11.94          8.58         0.84 o                         
   6  -3   3        152.35        169.33         4.30 o                         
   7  -3   3         89.96         96.41         2.90 o                         
   8  -3   3         33.20         32.49         1.58 o                         
   9  -3   3         15.39         13.93         1.59 o                         
  10  -3   3          0.68          1.58         0.74 o                         
  11  -3   3          1.70          1.21         0.78 o                         
 -12  -2   3         19.81         17.99         1.59 o                         
 -11  -2   3          6.94          8.32         1.09 o                         
 -10  -2   3          1.52          2.47         0.75 o                         
  -9  -2   3         57.12         63.34         2.69 o                         
  -8  -2   3         25.13         21.54         1.40 o                         
  -7  -2   3          2.92          1.53         0.66 o                         
  -6  -2   3        118.09        131.03         3.13 o                         
  -5  -2   3         33.78         27.69         0.88 o                         
  -4  -2   3         14.20         13.18         0.80 o                         
  -3  -2   3         16.34         11.83         0.71 o                         
  -2  -2   3        112.17        129.01         4.32 o                         
  -1  -2   3        152.70        164.39         7.49 o                         
   1  -2   3        308.45        329.81         6.67 o                         
   2  -2   3         10.88         15.27         0.78 o                         
   3  -2   3         35.52         36.13         1.31 o                         
   4  -2   3         38.73         39.27         1.98 o                         
   5  -2   3        154.53        144.80         3.61 o                         
   6  -2   3        185.40        175.52         4.24 o                         
   7  -2   3        157.38        156.81         4.05 o                         
   8  -2   3         56.78         54.05         2.38 o                         
   9  -2   3         29.24         25.55         1.55 o                         
  10  -2   3         63.75         70.14         2.59 o                         
  11  -2   3         16.41         15.28         1.40 o                         
 -12  -1   3          2.26          2.34         0.81 o                         
 -11  -1   3          0.01         -0.20         0.65 o                         
 -10  -1   3          5.59          3.28         0.75 o                         
  -9  -1   3         50.47         54.72         3.08 o                         
  -8  -1   3         23.25         24.49         0.97 o                         
  -7  -1   3         41.05         43.04         2.29 o                         
  -6  -1   3        349.77        339.31         6.02 o                         
  -5  -1   3        428.61        446.65         9.25 o                         
  -4  -1   3        204.24        232.46         6.61 o                         
  -3  -1   3       1069.73       1179.94        33.13 o                         
  -2  -1   3         70.32         69.37         3.26 o                         
  -1  -1   3         13.96         11.32         1.53 o                         
   0  -1   3        709.97        698.71        11.46 o                         
   1  -1   3       1178.98       1141.39        23.08 o                         
   2  -1   3        526.96        519.10         8.53 o                         
   3  -1   3       1528.09       1636.78        32.96 o                         
   4  -1   3         50.57         57.00         1.71 o                         
   5  -1   3         37.08         31.31         1.28 o                         
   6  -1   3        197.09        223.22         5.20 o                         
   7  -1   3         35.35         39.01         1.36 o                         
   8  -1   3         76.68         76.29         1.93 o                         
   9  -1   3          5.27          5.51         0.78 o                         
  10  -1   3         23.22         23.24         2.73 o                         
  11  -1   3          3.62          2.95         0.87 o                         
  12  -1   3         20.66         21.94         2.47 o                         
 -12   0   3         15.65         14.45         1.34 o                         
 -11   0   3          2.12          2.85         0.78 o                         
 -10   0   3         50.33         52.82         2.19 o                         
  -9   0   3          0.38          0.65         0.41 o                         
  -8   0   3         32.88         28.78         1.08 o                         
  -7   0   3         21.80         23.24         0.92 o                         
  -6   0   3        259.88        281.48         6.26 o                         
  -5   0   3       1529.30       1562.31        25.73 o                         
  -4   0   3       1599.91       1842.26        30.18 o                         
  -3   0   3          7.54          0.09         0.09 o                         
  -2   0   3       1848.30       1921.42        31.37 o                         
  -1   0   3        339.47        374.91         6.29 o                         
   0   0   3        101.94        114.57         2.09 o                         
   1   0   3        364.22        347.36         5.87 o                         
   2   0   3         82.87         78.98         1.84 o                         
   3   0   3       3110.51       3277.23        91.29 o                         
   4   0   3        393.21        462.34         9.65 o                         
   5   0   3         18.86         17.33         1.28 o                         
   6   0   3        109.03        131.50         3.27 o                         
   7   0   3         40.99         41.34         1.23 o                         
   8   0   3         29.47         25.94         1.03 o                         
   9   0   3          3.91          4.78         0.80 o                         
  10   0   3          2.64          0.88         1.06 o                         
  11   0   3          1.35          0.70         0.97 o                         
  12   0   3          0.97          0.62         1.23 o                         
 -12   1   3          2.26          2.34         0.75 o                         
 -11   1   3          0.01          0.18         0.47 o                         
 -10   1   3          5.62          4.47         0.61 o                         
  -9   1   3         50.55         61.10         1.70 o                         
  -8   1   3         23.28         23.41         1.00 o                         
  -7   1   3         40.97         44.54         1.69 o                         
  -6   1   3        349.48        339.76         6.04 o                         
  -5   1   3        428.50        456.54         7.80 o                         
  -4   1   3        204.36        219.56         4.92 o                         
  -3   1   3       1069.29       1157.00        23.46 o                         
  -2   1   3         70.07         74.11         2.20 o                         
  -1   1   3         13.99         12.43         0.57 o                         
   0   1   3        709.45        689.82        11.51 o                         
   1   1   3       1177.68       1177.02        19.11 o                         
   2   1   3        527.42        511.02        15.16 o                         
   3   1   3       1527.64       1640.45        32.76 o                         
   4   1   3         50.58         58.34         2.03 o                         
   5   1   3         37.15         30.80         1.10 o                         
   6   1   3        196.95        223.04         5.06 o                         
   7   1   3         35.32         37.47         3.44 o                         
   8   1   3         76.82         69.98         2.22 o                         
   9   1   3          5.28          7.67         1.41 o                         
  10   1   3         23.22         21.68         2.20 o                         
  11   1   3          3.62          1.06         1.06 o                         
  12   1   3         20.67         19.12         2.29 o                         
 -12   2   3         19.81         20.27         1.63 o                         
 -11   2   3          6.95          7.60         0.78 o                         
 -10   2   3          1.52          1.29         0.51 o                         
  -9   2   3         57.08         62.73         2.97 o                         
  -8   2   3         25.12         22.54         1.27 o                         
  -7   2   3          2.93          2.06         0.40 o                         
  -6   2   3        117.97        133.42         2.73 o                         
  -5   2   3         33.87         27.94         0.94 o                         
  -4   2   3         14.11         13.21         0.78 o                         
  -3   2   3         16.43         12.37         0.71 o                         
  -2   2   3        112.17        126.02         2.99 o                         
  -1   2   3        152.75        163.26         4.32 o                         
   1   2   3        308.45        324.82         9.78 o                         
   2   2   3         10.94         13.57         0.97 o                         
   3   2   3         35.54         40.01         1.85 o                         
   4   2   3         38.93         41.95         2.03 o                         
   5   2   3        154.59        143.20         4.32 o                         
   6   2   3        185.61        164.43         5.20 o                         
   7   2   3        157.37        156.50         5.82 o                         
   8   2   3         56.74         57.90         3.00 o                         
   9   2   3         29.19         30.67         2.29 o                         
  10   2   3         63.83         62.21         3.52 o                         
  11   2   3         16.44         17.89         2.11 o                         
 -12   3   3          4.77          3.61         1.23 o                         
 -11   3   3          7.00          7.93         1.50 o                         
 -10   3   3         29.73         33.07         1.31 o                         
  -9   3   3         21.43         23.47         1.09 o                         
  -8   3   3          5.12          5.92         0.62 o                         
  -7   3   3         39.17         39.85         1.84 o                         
  -6   3   3          7.18          8.01         0.63 o                         
  -5   3   3        190.37        215.23         4.08 o                         
  -4   3   3        239.58        284.99         6.26 o                         
  -3   3   3         67.84         66.45         2.47 o                         
  -2   3   3         12.86         14.73         0.54 o                         
  -1   3   3         74.66         68.32         2.38 o                         
   0   3   3        287.94        320.88         6.88 o                         
   1   3   3        186.63        249.12         7.75 o                         
   2   3   3        178.06        190.78         6.17 o                         
   3   3   3         43.54         48.47         2.20 o                         
   4   3   3         14.97         13.31         1.32 o                         
   5   3   3         11.91          8.37         1.15 o                         
   7   3   3         89.91         97.02         4.14 o                         
   8   3   3         33.12         30.93         2.20 o                         
   9   3   3         15.36         13.13         1.76 o                         
  10   3   3          0.68          1.23         0.97 o                         
  11   3   3          1.70          1.85         1.23 o                         
 -11   4   3          2.15          0.09         0.97 o                         
 -10   4   3          9.39          8.90         1.59 o                         
  -9   4   3         16.15         20.39         1.08 o                         
  -8   4   3         43.85         49.24         2.25 o                         
  -7   4   3          1.22          2.05         0.49 o                         
  -6   4   3         29.08         33.00         2.09 o                         
  -5   4   3         20.94         22.38         1.99 o                         
  -4   4   3         43.26         44.53         1.59 o                         
  -3   4   3         47.76         45.58         1.39 o                         
  -2   4   3         47.31         53.36         1.30 o                         
  -1   4   3        225.85        249.81         4.51 o                         
   0   4   3         54.13         59.95         1.46 o                         
   1   4   3         50.59         47.41         2.11 o                         
   2   4   3         34.59         36.39         1.85 o                         
   3   4   3        105.99        107.54         2.64 o                         
   4   4   3        247.44        261.28         8.46 o                         
   5   4   3         58.60         69.09         3.17 o                         
   6   4   3        350.61        351.52        11.37 o                         
   7   4   3         34.41         33.57         2.29 o                         
   8   4   3         42.11         43.36         2.73 o                         
   9   4   3          0.36         -0.18         0.88 o                         
  10   4   3          0.13         -0.53         0.97 o                         
 -11   5   3          0.15         -0.79         1.06 o                         
 -10   5   3          2.69          8.20         1.67 o                         
  -9   5   3         16.60         14.19         1.94 o                         
  -8   5   3         33.98         34.90         1.73 o                         
  -7   5   3         12.48         14.67         0.93 o                         
  -6   5   3         23.91         25.12         1.12 o                         
  -5   5   3         24.79         23.98         1.58 o                         
  -4   5   3         12.25          7.37         1.19 o                         
  -3   5   3         31.36         31.87         1.00 o                         
  -2   5   3         63.80         57.33         1.47 o                         
  -1   5   3         51.68         50.34         1.39 o                         
   0   5   3         54.56         54.55         2.25 o                         
   1   5   3         51.31         56.49         2.56 o                         
   2   5   3         39.13         38.95         2.11 o                         
   3   5   3          0.11         -0.62         0.62 o                         
   4   5   3         25.70         22.03         1.76 o                         
   5   5   3        137.99        128.83         5.11 o                         
   6   5   3         61.71         53.23         3.00 o                         
   7   5   3         31.26         33.31         2.38 o                         
   8   5   3         38.91         39.13         2.64 o                         
   9   5   3         24.99         21.59         2.29 o                         
  10   5   3          9.81         10.57         1.85 o                         
 -10   6   3          2.23          1.23         1.32 o                         
  -9   6   3         12.61         12.25         2.11 o                         
  -8   6   3         20.79         19.47         2.29 o                         
  -7   6   3         64.99         67.79         2.50 o                         
  -6   6   3         77.52         88.33         3.23 o                         
  -5   6   3         55.97         54.52         1.81 o                         
  -4   6   3          4.64          6.82         0.84 o                         
  -3   6   3         88.81         85.74         2.65 o                         
  -2   6   3         79.04         85.68         2.08 o                         
  -1   6   3        129.48        127.52         2.84 o                         
   0   6   3         11.76         10.96         1.03 o                         
   1   6   3         16.25         14.01         1.41 o                         
   2   6   3         97.48         88.47         3.70 o                         
   3   6   3         20.22         16.65         1.67 o                         
   4   6   3         62.07         54.99         2.91 o                         
   5   6   3         24.55         19.03         1.94 o                         
   6   6   3          6.18          5.99         1.32 o                         
   7   6   3         12.66         11.63         1.67 o                         
   8   6   3          0.35          0.00         1.06 o                         
   9   6   3          2.19         -0.44         1.06 o                         
  -8   7   3         10.95         10.05         2.03 o                         
  -7   7   3         16.25         15.86         2.20 o                         
  -6   7   3          7.69          7.56         1.05 o                         
  -5   7   3          3.02          3.21         0.87 o                         
  -4   7   3         94.06         94.89         2.49 o                         
  -3   7   3         60.49         59.71         2.21 o                         
  -2   7   3        158.70        157.15         4.30 o                         
  -1   7   3        143.00        137.44         3.99 o                         
   0   7   3         15.17         13.20         0.97 o                         
   1   7   3         50.41         50.41         2.64 o                         
   2   7   3        136.33        130.07         5.11 o                         
   3   7   3         11.40         12.60         1.59 o                         
   4   7   3          2.93          1.32         0.97 o                         
   5   7   3          1.84          3.08         1.15 o                         
   6   7   3          1.53          1.06         1.06 o                         
   7   7   3         18.62         20.00         2.29 o                         
  -6   8   3          5.49          8.28         1.76 o                         
  -5   8   3          2.82          3.05         0.93 o                         
  -4   8   3          0.07          0.37         0.97 o                         
  -3   8   3          0.58          0.08         0.65 o                         
  -2   8   3          1.61          0.38         0.65 o                         
  -1   8   3          2.15          3.39         0.84 o                         
   0   8   3          3.96          2.57         0.93 o                         
   1   8   3          2.35          3.03         2.20 o                         
   2   8   3         20.52         22.82         2.11 o                         
   3   8   3         11.23          8.55         1.50 o                         
   4   8   3          1.21          1.50         1.06 o                         
   5   8   3          1.54          4.67         1.41 o                         
   6   8   3          4.33          4.41         1.50 o                         
  -3   9   3         12.75         14.32         1.50 o                         
  -2   9   3          2.13          0.70         1.15 o                         
  -1   9   3          2.77          2.08         0.88 o                         
   0   9   3          0.40          1.20         0.84 o                         
   1   9   3          0.61          1.24         0.84 o                         
   2   9   3         40.19         44.24         3.26 o                         
   3   9   3         34.56         44.77         3.00 o                         
  -6  -8   4          5.57          7.24         2.07 o                         
  -5  -8   4          2.12          0.82         0.84 o                         
  -4  -8   4         15.18         16.36         1.46 o                         
   2  -8   4          0.21         -0.09         0.79 o                         
   3  -8   4          2.33          2.13         0.83 o                         
   4  -8   4         13.63         12.35         1.50 o                         
   5  -8   4          0.16          0.81         0.76 o                         
  -8  -7   4          0.90          2.04         1.15 o                         
  -7  -7   4          2.86          0.37         1.59 o                         
  -6  -7   4         35.65         35.09         2.01 o                         
  -5  -7   4         58.57         60.92         4.36 o                         
  -4  -7   4         79.99         79.70         3.44 o                         
  -3  -7   4          3.57          5.29         0.87 o                         
  -2  -7   4         40.71         38.41         1.74 o                         
   1  -7   4         91.27         89.44         4.32 o                         
   2  -7   4         18.99         19.92         2.03 o                         
   3  -7   4         42.27         42.62         2.05 o                         
   4  -7   4          1.73          1.65         0.93 o                         
   5  -7   4          1.72          1.49         1.28 o                         
   6  -7   4          7.63          9.85         1.20 o                         
   7  -7   4         17.02         16.65         2.29 o                         
  -9  -6   4         37.34         37.44         3.52 o                         
  -8  -6   4         28.46         29.15         2.02 o                         
  -7  -6   4         16.54         19.11         1.58 o                         
  -6  -6   4          1.45          1.27         0.71 o                         
  -5  -6   4         65.16         76.14         2.71 o                         
  -4  -6   4         11.42         12.08         1.12 o                         
  -3  -6   4        158.57        171.64         4.42 o                         
  -2  -6   4         90.16         98.94         2.86 o                         
  -1  -6   4         27.49         24.43         2.03 o                         
   0  -6   4         57.41         49.61         2.91 o                         
   1  -6   4         20.56         20.44         2.03 o                         
   2  -6   4         23.98         21.01         1.46 o                         
   3  -6   4          6.70          6.44         0.93 o                         
   4  -6   4        100.56         86.58         2.89 o                         
   5  -6   4         11.83          9.27         1.09 o                         
   6  -6   4          6.61          7.72         1.19 o                         
   7  -6   4         12.92         12.87         1.50 o                         
   8  -6   4          0.90          0.18         1.15 o                         
 -10  -5   4          8.92          8.59         1.24 o                         
  -9  -5   4         12.62         14.61         1.43 o                         
  -8  -5   4         25.56         27.60         1.83 o                         
  -7  -5   4          3.93          3.27         0.78 o                         
  -6  -5   4         18.44         19.09         1.39 o                         
  -5  -5   4         27.46         25.71         1.46 o                         
  -4  -5   4          5.86          6.76         0.87 o                         
  -3  -5   4          2.97          2.65         0.59 o                         
  -2  -5   4         21.45         22.00         1.14 o                         
  -1  -5   4         12.93         15.71         0.80 o                         
   0  -5   4          2.84          2.59         1.07 o                         
   1  -5   4         18.47         24.59         1.85 o                         
   2  -5   4         18.41         20.54         1.34 o                         
   3  -5   4         26.42         20.14         1.89 o                         
   4  -5   4         40.32         35.03         1.68 o                         
   5  -5   4         68.60         65.40         2.39 o                         
   6  -5   4         77.31         74.33         2.59 o                         
   7  -5   4         51.91         55.72         2.27 o                         
   8  -5   4          7.21          7.82         1.12 o                         
   9  -5   4          9.11         10.88         1.21 o                         
 -11  -4   4          0.94          0.86         0.78 o                         
 -10  -4   4          2.49          4.04         0.93 o                         
  -9  -4   4         14.67         20.57         1.94 o                         
  -8  -4   4         25.34         23.09         1.59 o                         
  -7  -4   4          7.20          5.32         0.87 o                         
  -6  -4   4          3.77          3.95         0.75 o                         
  -5  -4   4        111.34        114.97         3.20 o                         
  -4  -4   4         46.05         49.42         1.77 o                         
  -3  -4   4          5.23          6.52         0.93 o                         
  -2  -4   4        117.19        105.86         4.41 o                         
  -1  -4   4        105.60        118.55         3.43 o                         
   0  -4   4        180.39        175.49         7.32 o                         
   1  -4   4         69.90         73.78         1.62 o                         
   2  -4   4        129.50        128.04         4.85 o                         
   3  -4   4         10.31         11.28         1.32 o                         
   4  -4   4        211.52        200.89         9.08 o                         
   5  -4   4        276.91        277.33         6.60 o                         
   6  -4   4         34.09         42.99         1.83 o                         
   7  -4   4         46.97         46.45         1.99 o                         
   8  -4   4          4.49          5.45         1.54 o                         
   9  -4   4         10.27         10.41         1.16 o                         
  10  -4   4          0.15         -0.28         0.71 o                         
 -12  -3   4          4.56          4.47         1.45 o                         
 -11  -3   4          0.52          0.67         0.97 o                         
 -10  -3   4          7.17          8.22         1.09 o                         
  -9  -3   4         17.52         16.03         1.41 o                         
  -8  -3   4         23.36         26.05         1.54 o                         
  -7  -3   4         27.15         28.46         1.49 o                         
  -6  -3   4         48.58         45.21         2.47 o                         
  -5  -3   4          8.14         11.36         0.93 o                         
  -4  -3   4         92.93        114.36         2.99 o                         
  -3  -3   4        481.10        539.88        11.34 o                         
  -2  -3   4        254.18        294.07         5.27 o                         
  -1  -3   4         32.49         14.10         0.88 o                         
   0  -3   4        405.76        446.46         7.54 o                         
   1  -3   4        550.06        567.15         9.49 o                         
   2  -3   4        103.45        100.82         2.06 o                         
   3  -3   4        112.11        111.89         4.05 o                         
   4  -3   4        149.36        156.07         6.70 o                         
   5  -3   4         98.19         97.16         2.87 o                         
   6  -3   4        101.66         99.19         3.02 o                         
   7  -3   4         56.53         54.66         2.12 o                         
   8  -3   4          2.10          2.88         1.45 o                         
   9  -3   4         18.28         18.57         1.46 o                         
  10  -3   4          3.06          3.62         0.90 o                         
  11  -3   4          2.82          2.43         0.89 o                         
 -12  -2   4          3.56          5.24         1.03 o                         
 -11  -2   4          1.94          0.88         0.75 o                         
 -10  -2   4          5.01          4.90         0.90 o                         
  -9  -2   4          0.37         -0.40         0.53 o                         
  -8  -2   4          2.23          1.91         0.65 o                         
  -7  -2   4         66.59         59.83         3.00 o                         
  -5  -2   4        270.64        284.80         8.55 o                         
  -4  -2   4         32.43         30.29         1.98 o                         
  -3  -2   4         33.38         42.51         1.15 o                         
  -2  -2   4         94.12         75.55         4.00 o                         
  -1  -2   4         30.41         30.79         0.82 o                         
   0  -2   4         54.87         53.47         1.58 o                         
   1  -2   4        204.46        216.13         6.57 o                         
   2  -2   4        111.23        109.04         2.15 o                         
   3  -2   4         17.49         12.45         0.84 o                         
   4  -2   4         35.67         38.42         0.98 o                         
   5  -2   4         87.78         83.06         3.44 o                         
   6  -2   4        215.51        207.51         5.05 o                         
   7  -2   4        175.19        174.34         4.71 o                         
   8  -2   4         88.45         80.93         4.71 o                         
   9  -2   4         34.92         33.66         1.77 o                         
  10  -2   4          7.15          7.11         1.03 o                         
  11  -2   4         19.20         21.45         1.65 o                         
 -12  -1   4          1.89          1.24         0.74 o                         
 -11  -1   4          6.99          6.47         2.25 o                         
 -10  -1   4          0.46         -0.09         0.88 o                         
  -9  -1   4         53.09         63.31         2.82 o                         
  -8  -1   4         95.82         91.78         2.80 o                         
  -7  -1   4         13.60         12.77         1.06 o                         
  -6  -1   4        224.11        263.69         4.79 o                         
  -5  -1   4        207.03        217.66         6.52 o                         
  -4  -1   4         20.16         17.49         0.88 o                         
  -3  -1   4         94.01         91.29         2.66 o                         
  -1  -1   4        472.85        485.35         8.14 o                         
   0  -1   4         43.15         44.74         1.00 o                         
   1  -1   4        247.24        247.43         4.15 o                         
   2  -1   4       1300.12       1398.53        27.70 o                         
   3  -1   4        873.64        976.89        13.90 o                         
   4  -1   4         94.24         84.74         1.76 o                         
   5  -1   4         67.01         68.39         2.12 o                         
   6  -1   4          7.47          7.71         0.80 o                         
   7  -1   4         89.46         86.61         2.61 o                         
   8  -1   4         69.60         65.81         4.45 o                         
   9  -1   4         77.55         76.18         2.58 o                         
  10  -1   4         10.12         11.34         1.50 o                         
  11  -1   4          3.82          3.26         1.32 o                         
 -12   0   4          2.82          1.62         0.78 o                         
 -11   0   4          8.81         11.66         1.18 o                         
 -10   0   4         16.05         20.05         1.43 o                         
  -9   0   4         21.53         18.05         0.97 o                         
  -8   0   4        152.59        152.50         3.18 o                         
  -7   0   4        558.75        594.02        10.28 o                         
  -6   0   4         54.93         59.68         1.93 o                         
  -5   0   4        507.51        447.04         7.73 o                         
  -4   0   4       1065.36        363.24        11.02 o                         
  -3   0   4        283.55        327.87         5.70 o                         
  -2   0   4        788.93        781.02        22.56 o                         
  -1   0   4        168.54        140.67         2.71 o                         
   0   0   4        652.82        720.48        11.97 o                         
   1   0   4         27.82         43.84         1.03 o                         
   2   0   4       1240.78       1287.37        21.14 o                         
   3   0   4        685.98        786.16        15.89 o                         
   4   0   4         23.98         18.94         0.89 o                         
   5   0   4         18.04         15.90         0.91 o                         
   6   0   4         16.85         17.64         1.28 o                         
   7   0   4          3.38          1.67         0.75 o                         
   8   0   4         28.74         28.49         1.39 o                         
   9   0   4         15.35         16.07         1.20 o                         
  10   0   4          1.92          2.20         1.15 o                         
  11   0   4          0.13          0.97         1.15 o                         
 -12   1   4          1.89          1.23         0.75 o                         
 -11   1   4          6.97          7.12         0.96 o                         
 -10   1   4          0.47          0.47         0.45 o                         
  -9   1   4         53.05         66.76         1.81 o                         
  -8   1   4         95.73         92.98         2.80 o                         
  -7   1   4         13.62         15.08         0.81 o                         
  -6   1   4        223.97        262.38         4.87 o                         
  -5   1   4        206.82        214.61         4.02 o                         
  -4   1   4         20.13         18.39         1.37 o                         
  -3   1   4         93.93         90.91         4.67 o                         
  -2   1   4        469.19        231.49         7.23 o                         
  -1   1   4        472.73        479.38        14.01 o                         
   0   1   4         43.08         45.65         1.76 o                         
   1   1   4        247.56        229.64        16.92 o                         
   2   1   4       1301.21       1377.42        40.01 o                         
   3   1   4        873.12        957.97        28.29 o                         
   4   1   4         94.07         87.59         3.35 o                         
   5   1   4         66.80         71.11         2.56 o                         
   6   1   4          7.51          5.86         1.54 o                         
   7   1   4         89.37         86.15         2.47 o                         
   8   1   4         69.52         65.91         3.26 o                         
   9   1   4         77.63         78.52         3.79 o                         
  10   1   4         10.14          6.87         1.50 o                         
  11   1   4          3.83          4.67         1.41 o                         
 -12   2   4          3.55          4.12         0.90 o                         
 -11   2   4          1.93          1.15         0.54 o                         
 -10   2   4          5.02          7.11         0.73 o                         
  -9   2   4          0.36         -0.33         0.39 o                         
  -8   2   4          2.25          2.67         0.49 o                         
  -7   2   4         66.71         58.42         1.61 o                         
  -6   2   4         17.83         20.74         0.92 o                         
  -5   2   4        270.69        281.23         6.29 o                         
  -4   2   4         32.45         31.77         1.21 o                         
  -3   2   4         33.37         42.22         1.46 o                         
  -2   2   4         94.18         82.00         1.90 o                         
  -1   2   4         30.47         29.95         0.97 o                         
   0   2   4         55.03         57.00         1.29 o                         
   1   2   4        204.43        214.18         3.93 o                         
   2   2   4        111.46        111.65         3.88 o                         
   3   2   4         17.51         12.34         1.15 o                         
   4   2   4         35.59         39.39         2.03 o                         
   5   2   4         87.88         78.52         3.35 o                         
   7   2   4        175.22        176.77         6.43 o                         
   8   2   4         88.48         77.63         3.70 o                         
   9   2   4         34.91         37.01         2.56 o                         
  10   2   4          7.13          7.75         1.59 o                         
  11   2   4         19.26         17.98         2.20 o                         
 -12   3   4          4.55          5.20         1.32 o                         
 -11   3   4          0.52          1.09         0.56 o                         
 -10   3   4          7.16          9.84         1.01 o                         
  -9   3   4         17.49         17.25         1.01 o                         
  -8   3   4         23.41         25.82         1.70 o                         
  -7   3   4         27.22         29.05         1.15 o                         
  -6   3   4         48.53         45.00         1.40 o                         
  -5   3   4          8.15          9.88         2.20 o                         
  -4   3   4         93.02        112.81         2.96 o                         
  -3   3   4        480.95        540.66        11.40 o                         
  -2   3   4        254.02        294.17         5.18 o                         
   0   3   4        405.61        435.43         7.65 o                         
   1   3   4        549.87        561.76        11.87 o                         
   2   3   4        103.33        100.19         3.61 o                         
   3   3   4        112.06        107.33         4.05 o                         
   4   3   4        149.23        167.61         5.64 o                         
   5   3   4         98.41        102.31         4.05 o                         
   6   3   4        101.57        103.72         4.23 o                         
   7   3   4         56.60         57.90         3.00 o                         
   8   3   4          2.08          1.32         0.88 o                         
   9   3   4         18.20         16.13         1.94 o                         
  10   3   4          3.04          2.20         1.23 o                         
  11   3   4          2.81          1.76         1.32 o                         
 -11   4   4          0.94          0.18         1.06 o                         
 -10   4   4          2.49          2.74         0.61 o                         
  -9   4   4         14.66         19.24         2.17 o                         
  -8   4   4         25.34         24.19         1.14 o                         
  -7   4   4          7.17          8.20         0.71 o                         
  -6   4   4          3.75          3.81         0.56 o                         
  -5   4   4        111.30        110.85         3.08 o                         
  -4   4   4         46.12         47.87         2.29 o                         
  -3   4   4          5.25          6.84         1.98 o                         
  -2   4   4        117.11        102.08         2.13 o                         
  -1   4   4        105.75        122.81         2.49 o                         
   0   4   4        180.41        182.67         4.22 o                         
   1   4   4         69.87         79.46         2.20 o                         
   2   4   4        129.62        132.45         4.67 o                         
   3   4   4         10.34          9.78         1.15 o                         
   4   4   4        211.39        211.76         7.05 o                         
   5   4   4        277.11        288.07         9.34 o                         
   6   4   4         34.12         41.86         2.56 o                         
   7   4   4         46.97         44.59         2.73 o                         
   8   4   4          4.49          5.29         1.32 o                         
   9   4   4         10.28          8.11         1.59 o                         
  10   4   4          0.16          0.44         1.06 o                         
 -10   5   4          8.93          7.14         1.59 o                         
  -9   5   4         12.62         13.53         1.27 o                         
  -8   5   4         25.53         27.79         1.27 o                         
  -7   5   4          3.93          4.06         0.64 o                         
  -6   5   4         18.45         17.44         1.18 o                         
  -5   5   4         27.50         24.71         1.37 o                         
  -4   5   4          5.85          7.95         0.84 o                         
  -3   5   4          2.94          3.25         0.68 o                         
  -2   5   4         21.47         20.84         0.84 o                         
  -1   5   4         12.90         15.95         0.98 o                         
   0   5   4          2.84          2.31         0.56 o                         
   1   5   4         18.53         19.89         1.19 o                         
   2   5   4         18.37         19.21         1.50 o                         
   3   5   4         26.34         22.29         1.59 o                         
   4   5   4         40.32         36.13         2.20 o                         
   5   5   4         68.56         68.47         3.35 o                         
   6   5   4         77.23         71.20         3.61 o                         
   7   5   4         51.93         51.29         3.08 o                         
   8   5   4          7.19          7.49         1.50 o                         
   9   5   4          9.14          9.43         1.67 o                         
  -9   6   4         37.37         43.00         3.17 o                         
  -8   6   4         28.50         26.68         1.76 o                         
  -7   6   4         16.56         20.31         1.16 o                         
  -6   6   4          1.44          0.49         0.51 o                         
  -5   6   4         65.16         76.95         2.55 o                         
  -4   6   4         11.44         12.40         1.76 o                         
  -3   6   4        158.58        168.56         6.52 o                         
  -2   6   4         90.20         97.42         2.99 o                         
  -1   6   4         27.39         25.69         1.11 o                         
   0   6   4         57.33         54.93         1.66 o                         
   1   6   4         20.68         21.75         2.56 o                         
   2   6   4         23.95         20.44         1.67 o                         
   3   6   4          6.76          5.46         1.15 o                         
   4   6   4        100.67         83.19         3.79 o                         
   5   6   4         11.85         10.22         1.50 o                         
   6   6   4          6.61          5.46         1.32 o                         
   7   6   4         12.92         17.27         2.03 o                         
   8   6   4          0.89         -0.88         0.88 o                         
  -8   7   4          0.90         -0.62         1.23 o                         
  -7   7   4          2.86          1.80         0.89 o                         
  -6   7   4         35.56         34.69         1.90 o                         
  -5   7   4         58.51         58.89         1.94 o                         
  -4   7   4         80.08         85.31         3.57 o                         
  -3   7   4          3.59          3.83         0.84 o                         
  -2   7   4         40.64         35.84         1.80 o                         
  -1   7   4         81.36         74.98         3.04 o                         
   0   7   4        108.15        107.06         3.55 o                         
   1   7   4         91.25         93.53         2.56 o                         
   2   7   4         18.94         18.95         1.85 o                         
   3   7   4         42.32         41.68         2.56 o                         
   4   7   4          1.72          1.76         0.97 o                         
   5   7   4          1.71          1.59         0.97 o                         
   6   7   4          7.65          9.08         1.59 o                         
   7   7   4         17.02         19.21         2.20 o                         
  -6   8   4          5.57          6.45         1.76 o                         
  -5   8   4          2.12          1.84         1.63 o                         
  -4   8   4         15.22         14.93         1.14 o                         
  -3   8   4          5.66          4.20         0.87 o                         
  -2   8   4          1.65          2.29         1.06 o                         
  -1   8   4          1.19          1.96         0.80 o                         
   0   8   4          6.00          5.61         1.00 o                         
   1   8   4          4.95          4.57         0.96 o                         
   2   8   4          0.22          0.18         0.70 o                         
   3   8   4          2.31          1.23         1.06 o                         
   4   8   4         13.65         14.36         1.85 o                         
   5   8   4          0.15          0.53         0.97 o                         
  -2   9   4          0.51          0.20         0.78 o                         
  -1   9   4          6.56          5.91         1.72 o                         
   0   9   4         11.94         15.82         1.53 o                         
   1   9   4          7.71          8.34         2.03 o                         
  -5  -8   5          1.26          3.26         0.89 o                         
  -4  -8   5          4.74          5.99         1.59 o                         
  -3  -8   5          1.07          2.11         1.15 o                         
   2  -8   5          0.48         -0.09         0.88 o                         
   3  -8   5          1.32         -0.35         0.88 o                         
   4  -8   5          5.67          9.08         1.67 o                         
  -8  -7   5          4.08          4.14         1.06 o                         
  -7  -7   5         14.79         16.33         1.98 o                         
  -6  -7   5         24.66         28.28         3.57 o                         
  -5  -7   5         18.88         21.37         1.61 o                         
  -4  -7   5         61.47         60.81         2.36 o                         
  -3  -7   5         25.12         25.66         1.54 o                         
  -2  -7   5         57.06         58.42         3.17 o                         
   0  -7   5         46.10         44.77         2.91 o                         
   1  -7   5          9.08          9.25         1.59 o                         
   2  -7   5          7.21          7.84         1.50 o                         
   3  -7   5          0.11          0.09         0.97 o                         
   4  -7   5          0.87         -0.26         0.68 o                         
   5  -7   5          3.68          4.45         1.32 o                         
   6  -7   5          6.16          7.15         1.14 o                         
  -9  -6   5         10.98         14.10         1.55 o                         
  -8  -6   5          0.01          0.87         0.80 o                         
  -7  -6   5         20.03         22.64         3.13 o                         
  -6  -6   5          9.85         14.14         1.89 o                         
  -5  -6   5         55.94         61.07         2.39 o                         
  -4  -6   5         14.64         14.74         1.50 o                         
  -3  -6   5          9.63          9.06         2.16 o                         
  -2  -6   5         38.29         42.54         3.26 o                         
  -1  -6   5         59.37         50.46         2.02 o                         
   0  -6   5         58.57         60.38         2.17 o                         
   1  -6   5         20.06         20.71         2.03 o                         
   2  -6   5         63.92         61.77         3.35 o                         
   3  -6   5         86.27         75.75         2.77 o                         
   4  -6   5         38.13         36.45         1.84 o                         
   5  -6   5          8.44          7.84         1.08 o                         
   6  -6   5          2.89          4.51         0.93 o                         
   7  -6   5          2.88          3.79         0.93 o                         
   8  -6   5          3.74          4.29         0.99 o                         
 -10  -5   5         13.13         12.67         1.43 o                         
  -9  -5   5          1.84          2.16         0.87 o                         
  -8  -5   5         12.01         12.18         1.30 o                         
  -7  -5   5          0.62          0.57         0.65 o                         
  -6  -5   5         24.65         27.63         3.04 o                         
  -5  -5   5         11.56          8.47         0.99 o                         
  -4  -5   5         34.34         36.03         1.62 o                         
  -3  -5   5        121.95        119.97         3.27 o                         
  -2  -5   5         25.63         25.91         1.74 o                         
  -1  -5   5         20.55         20.05         0.93 o                         
   0  -5   5          4.03          4.45         1.19 o                         
   1  -5   5         49.74         46.11         1.69 o                         
   2  -5   5         43.72         42.56         2.64 o                         
   3  -5   5        226.73        204.04         6.61 o                         
   4  -5   5         70.68         65.88         2.43 o                         
   5  -5   5         23.22         23.09         1.55 o                         
   6  -5   5         62.54         65.12         2.48 o                         
   7  -5   5          3.97          4.15         0.89 o                         
   8  -5   5          4.90          5.45         1.00 o                         
   9  -5   5          0.46          0.15         0.74 o                         
 -11  -4   5          4.89          6.43         1.15 o                         
 -10  -4   5          1.04          0.84         0.75 o                         
  -9  -4   5          1.38          2.63         0.78 o                         
  -8  -4   5          7.14          8.29         1.15 o                         
  -7  -4   5         13.57         12.92         1.18 o                         
  -6  -4   5          2.78          0.53         1.37 o                         
  -5  -4   5          2.63          2.81         0.62 o                         
  -4  -4   5        150.24        146.25         5.16 o                         
  -3  -4   5         83.66        100.39         3.30 o                         
  -2  -4   5         24.55         26.29         2.25 o                         
  -1  -4   5          1.77          0.95         0.40 o                         
   0  -4   5         10.22          6.47         0.66 o                         
   1  -4   5         19.27         17.60         0.90 o                         
   2  -4   5         54.66         48.29         2.56 o                         
   3  -4   5        188.57        185.63         4.70 o                         
   4  -4   5        326.72        328.30         7.70 o                         
   5  -4   5         40.18         38.85         1.78 o                         
   6  -4   5         32.70         33.64         1.68 o                         
   7  -4   5          1.89          3.00         1.15 o                         
   8  -4   5          7.43          7.68         1.05 o                         
   9  -4   5          3.34          2.52         0.90 o                         
  10  -4   5         14.14         17.69         1.59 o                         
 -11  -3   5          0.18         -0.69         0.69 o                         
 -10  -3   5          2.20          4.25         0.90 o                         
  -9  -3   5          3.16          4.36         0.87 o                         
  -8  -3   5          4.74          4.59         0.84 o                         
  -7  -3   5          9.22          9.69         1.03 o                         
  -6  -3   5        236.18        261.63         6.23 o                         
  -5  -3   5        167.45        166.86         4.17 o                         
  -4  -3   5         50.27         56.05         1.87 o                         
  -3  -3   5        146.55        135.48         2.81 o                         
  -2  -3   5        244.93        259.31         4.73 o                         
  -1  -3   5        159.78        154.67        10.38 o                         
   0  -3   5        116.50        119.58         3.88 o                         
   1  -3   5         28.28         32.44         1.17 o                         
   2  -3   5         39.82         39.74         0.93 o                         
   3  -3   5         20.74         18.01         1.15 o                         
   4  -3   5        101.42         89.43         2.74 o                         
   5  -3   5        168.04        172.44         4.49 o                         
   6  -3   5        193.71        186.70         4.80 o                         
   7  -3   5         30.18         30.36         1.62 o                         
   8  -3   5          7.16          7.66         1.19 o                         
   9  -3   5         25.85         26.61         3.88 o                         
  10  -3   5          0.69          0.55         0.74 o                         
 -12  -2   5          0.31          1.26         0.78 o                         
 -11  -2   5          1.82          2.82         0.88 o                         
 -10  -2   5          5.66          6.00         0.96 o                         
  -9  -2   5         15.84         18.80         1.94 o                         
  -8  -2   5         20.24         20.63         2.42 o                         
  -7  -2   5         53.17         51.53         6.34 o                         
  -6  -2   5         78.87         83.98         3.61 o                         
  -5  -2   5         17.91         17.35         1.03 o                         
  -4  -2   5         21.69         26.00         1.15 o                         
  -3  -2   5          6.85          4.46         0.44 o                         
  -2  -2   5         79.60         92.87         2.00 o                         
  -1  -2   5        164.50        149.19         5.20 o                         
   0  -2   5         27.24         23.59         0.73 o                         
   1  -2   5         24.57         20.56         1.09 o                         
   2  -2   5         48.62         49.09         2.45 o                         
   3  -2   5         15.67         15.83         0.62 o                         
   4  -2   5         23.46         24.26         1.28 o                         
   5  -2   5        319.52        317.43         7.16 o                         
   6  -2   5        369.15        351.12         7.98 o                         
   7  -2   5         40.14         46.09         2.03 o                         
   8  -2   5         70.20         68.31         2.46 o                         
   9  -2   5         18.85         17.54         1.43 o                         
  10  -2   5         10.24         10.68         1.25 o                         
  11  -2   5          3.96          2.38         1.32 o                         
 -12  -1   5          1.86          2.03         1.19 o                         
 -11  -1   5          7.10          7.41         1.09 o                         
 -10  -1   5          2.23          1.35         0.71 o                         
  -9  -1   5         34.41         30.41         1.62 o                         
  -8  -1   5        162.97        156.19         4.24 o                         
  -7  -1   5         29.90         28.46         2.11 o                         
  -6  -1   5         16.14         20.71         1.06 o                         
  -5  -1   5         43.41         45.86         1.20 o                         
  -4  -1   5        295.76        358.56         7.85 o                         
  -3  -1   5         20.50         22.19         1.83 o                         
  -2  -1   5        281.68        308.89         5.37 o                         
  -1  -1   5        230.79        242.16         7.67 o                         
   0  -1   5        369.62        400.19         6.87 o                         
   1  -1   5        381.98        449.71         7.63 o                         
   2  -1   5         58.31         71.29         1.48 o                         
   3  -1   5         57.27         57.48         1.43 o                         
   4  -1   5         76.72         81.36         1.51 o                         
   5  -1   5        307.57        191.49         5.99 o                         
   6  -1   5         78.51         68.01         2.27 o                         
   7  -1   5         34.70         33.53         1.58 o                         
   8  -1   5         13.83         11.74         1.23 o                         
   9  -1   5         13.63         13.09         1.24 o                         
  10  -1   5         24.48         24.85         2.56 o                         
  11  -1   5          5.20          4.85         1.50 o                         
 -12   0   5          6.59          3.32         0.97 o                         
 -11   0   5          0.87         -0.53         0.62 o                         
 -10   0   5         21.51         24.02         1.67 o                         
  -9   0   5         62.53         64.67         2.34 o                         
  -8   0   5         55.35         49.17         1.46 o                         
  -7   0   5        154.64        166.82         3.37 o                         
  -6   0   5         36.19         59.18         2.51 o                         
  -5   0   5          5.73          4.49         0.79 o                         
  -4   0   5         84.21         89.65         2.40 o                         
  -3   0   5       1184.10       1224.10        20.26 o                         
  -2   0   5        237.45        218.30         3.95 o                         
  -1   0   5        310.64        272.35         4.78 o                         
   0   0   5       1351.02        710.70        20.44 o                         
   1   0   5       1627.94       1657.15        33.55 o                         
   2   0   5        245.31        290.41         6.29 o                         
   3   0   5        123.19        119.88         2.91 o                         
   5   0   5        162.24        143.41         5.24 o                         
   6   0   5          3.30          3.15         0.65 o                         
   7   0   5         21.11         19.44         1.23 o                         
   8   0   5         71.58         73.01         2.42 o                         
   9   0   5          0.43          2.11         1.15 o                         
  10   0   5          2.64          0.26         1.06 o                         
  11   0   5          0.85          1.59         1.23 o                         
 -12   1   5          1.86          1.05         0.78 o                         
 -11   1   5          7.10          7.01         1.00 o                         
 -10   1   5          2.23          1.90         0.93 o                         
  -9   1   5         34.36         34.34         1.30 o                         
  -8   1   5        162.86        160.85         3.36 o                         
  -7   1   5         29.90         31.64         1.15 o                         
  -6   1   5         16.11         17.82         0.86 o                         
  -5   1   5         43.39         47.39         1.65 o                         
  -4   1   5        295.95        368.26        11.02 o                         
  -3   1   5         20.55         20.39         0.93 o                         
  -2   1   5        281.65        301.23         5.34 o                         
  -1   1   5        231.14        246.18         4.39 o                         
   0   1   5        369.58        405.98         6.97 o                         
   1   1   5        381.70        450.67         7.73 o                         
   2   1   5         58.44         70.49         1.63 o                         
   3   1   5         57.23         54.97         1.41 o                         
   4   1   5         76.68         81.42         3.35 o                         
   6   1   5         78.59         67.59         2.64 o                         
   7   1   5         34.76         36.75         2.38 o                         
   8   1   5         13.87         11.02         1.59 o                         
   9   1   5         13.66         12.60         1.76 o                         
  10   1   5         24.49         25.56         2.56 o                         
  11   1   5          5.19          4.32         1.50 o                         
 -12   2   5          0.31          0.13         0.69 o                         
 -11   2   5          1.81          1.52         0.66 o                         
 -10   2   5          5.67          6.08         0.71 o                         
  -9   2   5         15.86         16.21         1.39 o                         
  -8   2   5         20.25         19.29         1.12 o                         
  -7   2   5         53.19         51.63         1.54 o                         
  -6   2   5         78.70         83.01         2.04 o                         
  -5   2   5         17.87         19.01         1.10 o                         
  -4   2   5         21.72         27.68         2.38 o                         
  -3   2   5          6.80          4.08         0.55 o                         
  -2   2   5         79.41         94.88         2.31 o                         
  -1   2   5        164.68        152.74         2.91 o                         
   0   2   5         27.09         23.55         0.82 o                         
   1   2   5         24.57         21.01         0.96 o                         
   2   2   5         48.50         50.70         2.96 o                         
   3   2   5         15.64         15.42         1.32 o                         
   4   2   5         23.42         26.70         1.76 o                         
   5   2   5        319.40        309.57        10.13 o                         
   6   2   5        369.20        351.34        11.37 o                         
   7   2   5         40.18         40.45         2.56 o                         
   8   2   5         70.37         69.44         3.52 o                         
   9   2   5         18.87         16.13         2.03 o                         
  10   2   5         10.24          7.58         1.59 o                         
  11   2   5          3.95          3.79         1.50 o                         
 -11   3   5          0.18         -0.50         0.70 o                         
 -10   3   5          2.20          2.23         0.66 o                         
  -9   3   5          3.16          3.81         0.63 o                         
  -8   3   5          4.74          5.66         0.66 o                         
  -7   3   5          9.22         11.26         0.84 o                         
  -6   3   5        236.30        263.05         6.11 o                         
  -5   3   5        167.46        166.19         5.29 o                         
  -4   3   5         50.21         52.94         2.82 o                         
  -3   3   5        146.34        138.62         3.52 o                         
  -2   3   5        244.66        255.35         9.83 o                         
  -1   3   5        159.77        153.55         2.99 o                         
   0   3   5        116.54        117.90         2.95 o                         
   1   3   5         28.17         32.64         1.13 o                         
   2   3   5         39.99         38.61         1.23 o                         
   3   3   5         20.76         21.50         1.50 o                         
   4   3   5        101.43         92.00         3.70 o                         
   5   3   5        168.27        176.77         6.26 o                         
   6   3   5        193.40        185.50         6.79 o                         
   7   3   5         30.12         29.78         2.20 o                         
   8   3   5          7.13          5.20         1.23 o                         
   9   3   5         25.90         27.32         2.56 o                         
  10   3   5          0.68          2.47         1.32 o                         
 -11   4   5          4.90          6.65         2.95 o                         
 -10   4   5          1.05          0.03         0.61 o                         
  -9   4   5          1.39          1.35         0.52 o                         
  -8   4   5          7.14          6.12         0.73 o                         
  -7   4   5         13.59         12.46         0.90 o                         
  -6   4   5          2.79          2.78         0.69 o                         
  -5   4   5          2.64          2.15         0.65 o                         
  -4   4   5        150.35        145.16         3.83 o                         
  -3   4   5         83.82        101.00         4.89 o                         
  -2   4   5         24.65         28.67         1.18 o                         
  -1   4   5          1.77          0.67         0.45 o                         
   0   4   5         10.20          8.15         0.72 o                         
   1   4   5         19.35         20.17         1.50 o                         
   2   4   5         54.81         46.65         1.71 o                         
   3   4   5        188.84        184.44         6.34 o                         
   4   4   5        326.70        336.98        10.75 o                         
   5   4   5         40.05         37.45         2.38 o                         
   6   4   5         32.69         30.67         2.20 o                         
   7   4   5          1.88          3.35         1.15 o                         
   8   4   5          7.42          5.64         1.32 o                         
   9   4   5          3.33          4.67         1.41 o                         
  10   4   5         14.18         14.45         2.03 o                         
 -10   5   5         13.13         12.80         1.32 o                         
  -9   5   5          1.85          1.31         0.61 o                         
  -8   5   5         12.02         13.16         1.01 o                         
  -7   5   5          0.62          0.11         0.48 o                         
  -6   5   5         24.61         27.88         1.50 o                         
  -5   5   5         11.54          7.79         0.93 o                         
  -4   5   5         34.46         34.29         1.94 o                         
  -3   5   5        121.82        121.95         4.23 o                         
  -2   5   5         25.70         27.96         3.66 o                         
  -1   5   5         20.49         20.39         0.92 o                         
   0   5   5          4.02          3.60         0.98 o                         
   1   5   5         49.76         47.71         1.50 o                         
   2   5   5         43.70         46.53         1.51 o                         
   3   5   5        226.58        211.05         7.14 o                         
   4   5   5         70.71         64.06         3.17 o                         
   5   5   5         23.26         19.74         1.94 o                         
   6   5   5         62.47         66.36         3.44 o                         
   7   5   5          3.98          3.52         1.23 o                         
   8   5   5          4.91          5.46         1.41 o                         
   9   5   5          0.47          0.26         1.15 o                         
  -9   6   5         10.97          9.92         1.20 o                         
  -8   6   5          0.01          0.16         0.61 o                         
  -7   6   5         20.03         24.14         1.70 o                         
  -6   6   5          9.84         12.77         1.03 o                         
  -5   6   5         55.96         60.99         2.95 o                         
  -4   6   5         14.66         12.68         1.63 o                         
  -3   6   5          9.63          7.11         0.96 o                         
  -2   6   5         38.25         40.85         1.87 o                         
  -1   6   5         59.42         55.66         2.21 o                         
   0   6   5         58.51         60.07         1.76 o                         
   1   6   5         20.11         18.68         1.08 o                         
   2   6   5         63.79         62.65         2.78 o                         
   3   6   5         86.28         81.69         3.61 o                         
   4   6   5         38.24         32.60         2.29 o                         
   5   6   5          8.42         10.13         1.50 o                         
   6   6   5          2.90          2.47         1.15 o                         
   7   6   5          2.86          2.56         1.23 o                         
   8   6   5          3.73          6.17         1.59 o                         
  -8   7   5          4.07          3.17         1.06 o                         
  -7   7   5         14.80         16.39         1.52 o                         
  -6   7   5         24.64         26.19         2.31 o                         
  -5   7   5         18.83         18.39         1.43 o                         
  -4   7   5         61.48         57.53         3.57 o                         
  -3   7   5         25.19         21.50         1.59 o                         
  -2   7   5         57.08         53.55         2.47 o                         
  -1   7   5         50.12         48.85         2.18 o                         
   0   7   5         46.02         41.50         3.52 o                         
   1   7   5          9.10          9.88         0.89 o                         
   2   7   5          7.20          6.58         0.79 o                         
   3   7   5          0.11         -0.18         0.88 o                         
   4   7   5          0.87          0.35         0.97 o                         
   5   7   5          3.68          3.26         1.23 o                         
   6   7   5          6.16          9.25         1.76 o                         
  -5   8   5          1.26         -0.09         0.81 o                         
  -4   8   5          4.73          5.86         1.01 o                         
  -3   8   5          1.07          2.51         1.19 o                         
  -2   8   5          4.55          4.50         1.23 o                         
  -1   8   5          5.52          5.58         1.45 o                         
   0   8   5          7.02          5.86         1.03 o                         
   1   8   5          0.31          0.22         0.75 o                         
   2   8   5          0.48         -0.32         0.74 o                         
   3   8   5          1.33          1.55         0.66 o                         
   4   8   5          5.71          6.17         1.41 o                         
  -5  -8   6          2.58          1.85         1.32 o                         
  -4  -8   6          4.85          4.76         1.50 o                         
  -3  -8   6          0.87         -0.18         0.97 o                         
   1  -8   6          6.92          8.37         1.67 o                         
   2  -8   6          6.06          5.29         1.50 o                         
   3  -8   6          0.05         -0.35         0.97 o                         
  -7  -7   6         18.31         20.22         1.77 o                         
  -6  -7   6         22.11         19.48         1.65 o                         
  -5  -7   6          0.72          1.27         0.80 o                         
  -4  -7   6         25.42         23.63         1.58 o                         
  -3  -7   6         31.19         32.60         2.56 o                         
  -2  -7   6         21.10         20.36         2.03 o                         
   0  -7   6          6.03          6.70         1.50 o                         
   1  -7   6         13.09         10.57         1.76 o                         
   2  -7   6         12.85         16.39         2.03 o                         
   3  -7   6          0.11         -0.44         0.79 o                         
   4  -7   6          4.82          6.52         1.50 o                         
   5  -7   6          7.37         10.57         1.76 o                         
  -9  -6   6          3.32          4.01         1.08 o                         
  -8  -6   6          8.16          8.97         1.45 o                         
  -7  -6   6         18.58         21.29         1.65 o                         
  -6  -6   6          1.09          1.58         0.74 o                         
  -5  -6   6         42.93         37.01         1.83 o                         
  -4  -6   6         24.61         27.85         2.03 o                         
  -3  -6   6         55.66         59.20         3.44 o                         
  -2  -6   6          6.73          6.34         1.23 o                         
  -1  -6   6         15.67         15.71         2.42 o                         
   0  -6   6         41.77         34.28         2.56 o                         
   1  -6   6          8.79          6.52         1.32 o                         
   2  -6   6         27.21         23.53         2.29 o                         
   3  -6   6         72.65         74.55         3.79 o                         
   4  -6   6          1.80          1.23         0.97 o                         
   5  -6   6         13.10         13.97         1.89 o                         
   6  -6   6          3.72          2.06         0.93 o                         
   7  -6   6          2.95          3.24         1.45 o                         
 -10  -5   6          7.53          6.87         1.18 o                         
  -9  -5   6          1.20          1.59         0.87 o                         
  -8  -5   6         15.42         17.26         1.85 o                         
  -7  -5   6          6.49          7.37         1.59 o                         
  -6  -5   6          5.12          3.96         0.84 o                         
  -5  -5   6         15.37         15.58         1.72 o                         
  -4  -5   6          0.00         -0.11         0.49 o                         
  -3  -5   6         34.98         29.84         1.85 o                         
  -2  -5   6         23.23         20.12         0.98 o                         
  -1  -5   6         21.82         22.28         1.03 o                         
   0  -5   6         38.03         39.87         1.76 o                         
   1  -5   6         33.57         30.93         2.29 o                         
   2  -5   6         37.57         34.54         2.38 o                         
   3  -5   6         54.06         53.49         3.08 o                         
   4  -5   6          1.29          2.06         0.74 o                         
   5  -5   6          7.37          7.38         1.05 o                         
   6  -5   6         10.65         10.86         1.24 o                         
   7  -5   6          6.44          7.64         1.76 o                         
   8  -5   6          6.07          8.35         2.34 o                         
 -11  -4   6          2.59          2.21         1.19 o                         
 -10  -4   6          1.13          0.42         0.74 o                         
  -9  -4   6          1.31          0.41         0.75 o                         
  -8  -4   6          1.61          1.16         0.71 o                         
  -7  -4   6          6.35          6.83         0.96 o                         
  -6  -4   6         35.35         32.94         1.62 o                         
  -5  -4   6         67.22         72.25         7.71 o                         
  -4  -4   6          2.70          1.74         0.59 o                         
  -3  -4   6         11.75         12.47         1.15 o                         
  -2  -4   6          1.72          1.86         0.41 o                         
  -1  -4   6         14.44         12.74         1.45 o                         
   1  -4   6        198.49        185.05         6.70 o                         
   2  -4   6        302.25        289.74         9.78 o                         
   3  -4   6        221.73        222.51         7.84 o                         
   4  -4   6         16.23         16.97         1.28 o                         
   5  -4   6         26.27         24.05         1.59 o                         
   6  -4   6         22.39         24.46         1.62 o                         
   7  -4   6         34.93         35.76         1.87 o                         
   8  -4   6          1.96          3.53         0.93 o                         
   9  -4   6          6.94          7.62         1.18 o                         
 -11  -3   6          1.23         -0.02         0.71 o                         
 -10  -3   6          4.32          6.31         1.02 o                         
  -9  -3   6          7.25          7.60         1.28 o                         
  -8  -3   6         11.55         11.50         3.66 o                         
  -7  -3   6         26.63         25.05         1.49 o                         
  -6  -3   6         12.59         11.32         1.03 o                         
  -5  -3   6        119.79        131.64         3.52 o                         
  -4  -3   6         24.86         26.31         1.27 o                         
  -3  -3   6         42.00         45.10         1.35 o                         
  -2  -3   6         96.30         93.58         2.62 o                         
  -1  -3   6         20.23         25.21         0.92 o                         
   0  -3   6         40.84         34.86         2.29 o                         
   1  -3   6         31.37         34.73         2.07 o                         
   3  -3   6         47.15         50.67         2.73 o                         
   4  -3   6        252.82        239.30         5.95 o                         
   5  -3   6         39.59         39.14         1.78 o                         
   6  -3   6         57.47         58.50         2.60 o                         
   7  -3   6          7.83          9.69         1.09 o                         
   8  -3   6          1.24          0.34         0.71 o                         
   9  -3   6          3.24          2.95         0.87 o                         
  10  -3   6          5.75          6.61         1.15 o                         
 -12  -2   6          3.79          2.85         0.96 o                         
 -11  -2   6          3.94          4.07         0.97 o                         
 -10  -2   6          0.21          0.40         0.69 o                         
  -9  -2   6          5.64          7.97         1.03 o                         
  -8  -2   6         13.77         16.53         1.50 o                         
  -7  -2   6         34.51         40.98         1.84 o                         
  -6  -2   6         69.82         74.27         2.64 o                         
  -5  -2   6         69.45         69.52         2.24 o                         
  -4  -2   6         38.27         39.87         1.48 o                         
  -3  -2   6        197.11        207.54         3.95 o                         
  -2  -2   6         75.58         83.39         1.85 o                         
  -1  -2   6          1.74          2.07         0.31 o                         
   0  -2   6         19.96         24.32         1.59 o                         
   1  -2   6         74.63         78.22         1.66 o                         
   2  -2   6         75.68         64.04         1.59 o                         
   3  -2   6         87.93         81.60         2.73 o                         
   4  -2   6        295.21        287.98         9.78 o                         
   5  -2   6        391.72        376.95         8.53 o                         
   6  -2   6         64.20         63.35         2.27 o                         
   7  -2   6         44.12         41.73         1.98 o                         
   8  -2   6         11.43         12.45         1.27 o                         
   9  -2   6         21.17         25.12         1.71 o                         
  10  -2   6          4.66          4.49         1.41 o                         
 -12  -1   6          0.73          0.28         0.78 o                         
 -11  -1   6         15.92         16.12         1.72 o                         
 -10  -1   6         28.10         24.11         1.68 o                         
  -9  -1   6         21.59         18.11         1.94 o                         
  -8  -1   6          4.04          3.38         0.75 o                         
  -7  -1   6         20.30         18.25         1.54 o                         
  -6  -1   6         58.91         37.80         2.11 o                         
  -5  -1   6         22.48         24.15         1.85 o                         
  -4  -1   6         43.14         38.00         1.17 o                         
  -3  -1   6         38.11         47.81         1.32 o                         
  -2  -1   6         32.36         32.26         1.08 o                         
  -1  -1   6         15.84         14.64         0.66 o                         
   0  -1   6        200.81        205.65         4.67 o                         
   1  -1   6         45.95         56.71         1.63 o                         
   2  -1   6        133.57        136.68         3.25 o                         
   3  -1   6          8.91         11.39         0.67 o                         
   5  -1   6          0.96          1.50         0.45 o                         
   6  -1   6         12.38         13.99         1.12 o                         
   7  -1   6         60.51         47.62         1.96 o                         
   8  -1   6          9.94          8.68         1.06 o                         
   9  -1   6          0.41          0.70         1.06 o                         
  10  -1   6          4.15          4.58         1.50 o                         
 -12   0   6          0.01          0.21         0.74 o                         
 -11   0   6          1.56          3.22         0.88 o                         
 -10   0   6         44.90         45.71         2.06 o                         
  -9   0   6         81.93         84.63         2.83 o                         
  -8   0   6          8.42          5.58         0.81 o                         
  -7   0   6         10.96          8.15         0.65 o                         
  -5   0   6          6.58          2.84         0.44 o                         
  -4   0   6        517.52        528.23         9.11 o                         
  -3   0   6          3.34          1.74         0.37 o                         
  -2   0   6        185.43        202.09         3.76 o                         
  -1   0   6        107.33        112.40         2.29 o                         
   0   0   6         47.90         45.18         1.19 o                         
   1   0   6        192.01        180.05         3.37 o                         
   2   0   6        146.03        159.35         3.83 o                         
   3   0   6         70.74         94.51         2.61 o                         
   4   0   6         49.33         25.20         1.85 o                         
   6   0   6         26.94         33.40         2.38 o                         
   7   0   6        142.06        130.56         3.56 o                         
   8   0   6          7.38          8.37         1.59 o                         
   9   0   6          7.40          7.40         1.59 o                         
  10   0   6          5.48          5.11         1.59 o                         
 -12   1   6          0.72          1.06         0.75 o                         
 -11   1   6         15.90         18.27         2.56 o                         
 -10   1   6         28.08         23.31         1.59 o                         
  -9   1   6         21.59         19.94         1.12 o                         
  -8   1   6          4.03          2.67         0.53 o                         
  -7   1   6         20.27         18.29         0.99 o                         
  -4   1   6         43.09         38.29         1.29 o                         
  -3   1   6         38.04         48.34         1.26 o                         
  -2   1   6         32.28         30.33         0.96 o                         
  -1   1   6         15.82         16.21         0.69 o                         
   0   1   6        200.91        207.37         3.87 o                         
   1   1   6         45.93         53.03         1.39 o                         
   2   1   6        133.73        135.64         2.76 o                         
   3   1   6          8.92         11.32         0.71 o                         
   4   1   6          6.20          4.62         0.53 o                         
   5   1   6          0.93          0.68         0.93 o                         
   6   1   6         12.45         15.33         1.67 o                         
   7   1   6         60.60         49.44         2.82 o                         
   8   1   6          9.96          9.43         1.59 o                         
   9   1   6          0.41         -0.18         1.06 o                         
  10   1   6          4.16          3.79         1.41 o                         
 -12   2   6          3.79          5.07         1.00 o                         
 -11   2   6          3.94          4.66         1.76 o                         
 -10   2   6          0.22          0.36         0.47 o                         
  -9   2   6          5.63          8.20         0.76 o                         
  -8   2   6         13.75         14.23         0.95 o                         
  -7   2   6         34.47         42.35         1.44 o                         
  -6   2   6         69.79         75.18         2.43 o                         
  -5   2   6         69.52         72.70         2.24 o                         
  -4   2   6         38.28         35.69         2.11 o                         
  -3   2   6        197.26        205.59         4.65 o                         
  -2   2   6         75.50         81.05         1.81 o                         
  -1   2   6          1.76          1.45         0.34 o                         
   0   2   6         19.93         21.92         0.88 o                         
   1   2   6         74.50         79.91         2.03 o                         
   2   2   6         75.60         65.99         1.66 o                         
   3   2   6         87.82         83.36         2.00 o                         
   4   2   6        295.17        300.32         6.76 o                         
   5   2   6        391.84        379.89        12.07 o                         
   6   2   6         64.17         59.75         3.17 o                         
   7   2   6         44.04         42.30         2.64 o                         
   8   2   6         11.36         10.05         1.67 o                         
   9   2   6         21.19         22.91         2.38 o                         
  10   2   6          4.63          3.97         1.41 o                         
 -11   3   6          1.24          0.72         0.58 o                         
 -10   3   6          4.33          4.84         0.69 o                         
  -9   3   6          7.26          7.27         0.78 o                         
  -8   3   6         11.54          9.95         0.87 o                         
  -7   3   6         26.70         22.42         1.17 o                         
  -6   3   6         12.53         11.81         1.06 o                         
  -5   3   6        119.64        127.91         3.70 o                         
  -4   3   6         24.83         24.54         1.30 o                         
  -3   3   6         41.94         47.59         2.47 o                         
  -2   3   6         96.35         84.76        10.62 o                         
  -1   3   6         20.27         25.53         1.12 o                         
   0   3   6         40.94         41.87         1.22 o                         
   1   3   6         31.33         33.45         1.16 o                         
   2   3   6         39.26         42.70         1.37 o                         
   3   3   6         47.00         47.37         1.51 o                         
   4   3   6        252.83        252.25         5.89 o                         
   5   3   6         39.72         39.83         2.47 o                         
   6   3   6         57.31         56.66         3.08 o                         
   7   3   6          7.84          5.11         1.32 o                         
   8   3   6          1.25          1.15         1.06 o                         
   9   3   6          3.24          0.35         1.23 o                         
  10   3   6          5.75          6.17         1.59 o                         
 -11   4   6          2.59          2.70         0.74 o                         
 -10   4   6          1.14          0.53         0.52 o                         
  -9   4   6          1.30         -0.27         0.49 o                         
  -8   4   6          1.61          1.91         0.58 o                         
  -7   4   6          6.34          6.73         0.74 o                         
  -6   4   6         35.38         31.69         3.13 o                         
  -5   4   6         67.19         70.17         2.40 o                         
  -4   4   6          2.69          1.59         0.65 o                         
  -3   4   6         11.78         10.65         1.54 o                         
  -2   4   6          1.72          2.91         0.88 o                         
  -1   4   6         14.48         13.40         1.37 o                         
   1   4   6        198.58        188.34         7.58 o                         
   2   4   6        302.32        296.19         5.63 o                         
   3   4   6        221.57        224.56         4.51 o                         
   4   4   6         16.20         14.54         1.59 o                         
   5   4   6         26.33         26.70         2.03 o                         
   6   4   6         22.45         21.85         2.11 o                         
   7   4   6         34.99         42.12         2.73 o                         
   8   4   6          1.99          2.73         1.23 o                         
   9   4   6          6.94          5.11         1.50 o                         
 -10   5   6          7.54          7.64         1.13 o                         
  -9   5   6          1.19          1.12         0.59 o                         
  -8   5   6         15.44         15.87         1.09 o                         
  -7   5   6          6.49          5.05         0.74 o                         
  -6   5   6          5.12          3.55         0.78 o                         
  -5   5   6         15.39         16.66         1.67 o                         
  -4   5   6          0.00         -0.25         0.59 o                         
  -3   5   6         34.96         32.86         1.62 o                         
  -2   5   6         23.16         20.18         1.40 o                         
  -1   5   6         21.83         21.65         1.46 o                         
   0   5   6         37.94         41.81         1.39 o                         
   1   5   6         33.58         34.46         1.30 o                         
   2   5   6         37.62         36.27         1.40 o                         
   3   5   6         54.04         55.43         1.78 o                         
   4   5   6          1.30          2.11         0.97 o                         
   5   5   6          7.40          5.20         1.32 o                         
   6   5   6         10.62         11.02         1.67 o                         
   7   5   6          6.48          8.64         1.59 o                         
   8   5   6          6.10          4.76         1.50 o                         
  -9   6   6          3.31          8.21         1.37 o                         
  -8   6   6          8.17          9.54         1.00 o                         
  -7   6   6         18.61         19.55         1.27 o                         
  -6   6   6          1.09          1.19         1.15 o                         
  -5   6   6         42.95         38.56         1.87 o                         
  -4   6   6         24.70         22.11         1.53 o                         
  -3   6   6         55.58         56.29         3.39 o                         
  -2   6   6          6.72          8.11         1.06 o                         
  -1   6   6         15.71         16.26         1.34 o                         
   0   6   6         41.69         39.09         1.90 o                         
   1   6   6          8.85          9.13         0.83 o                         
   2   6   6         27.31         24.62         2.46 o                         
   3   6   6         72.55         72.18         2.17 o                         
   4   6   6          1.78          0.62         0.97 o                         
   5   6   6         13.07         17.10         1.94 o                         
   6   6   6          3.72          3.35         1.23 o                         
   7   6   6          2.97          1.76         1.23 o                         
  -7   7   6         18.32         16.15         1.38 o                         
  -6   7   6         22.15         20.17         1.35 o                         
  -5   7   6          0.72          1.39         0.78 o                         
  -4   7   6         25.42         22.60         4.14 o                         
  -3   7   6         31.19         30.79         4.19 o                         
  -2   7   6         21.11         18.07         1.53 o                         
  -1   7   6         14.13         15.29         1.43 o                         
   0   7   6          6.04          8.12         1.12 o                         
   1   7   6         13.09         12.22         1.30 o                         
   2   7   6         12.88         15.51         1.33 o                         
   3   7   6          0.11          0.18         0.60 o                         
   4   7   6          4.84          5.57         0.85 o                         
   5   7   6          7.41         11.37         1.76 o                         
  -5   8   6          2.56          2.12         0.87 o                         
  -4   8   6          4.83          4.19         0.99 o                         
  -3   8   6          0.86          2.33         0.90 o                         
  -2   8   6          7.69          8.75         1.37 o                         
  -1   8   6          2.48          2.17         1.10 o                         
   0   8   6          4.83          3.61         1.00 o                         
   1   8   6          6.92          6.39         1.15 o                         
   2   8   6          6.08          6.14         1.15 o                         
   3   8   6          0.04         -0.22         0.84 o                         
   0  -8   7          0.40         -0.88         0.88 o                         
   1  -8   7          2.22          3.35         1.23 o                         
  -6  -7   7         16.94         17.21         1.58 o                         
  -5  -7   7          6.61          8.51         1.16 o                         
  -4  -7   7         17.47         17.62         2.11 o                         
  -3  -7   7          3.14          2.91         1.15 o                         
  -1  -7   7          9.95          8.81         1.76 o                         
   0  -7   7          7.04          6.43         1.50 o                         
   1  -7   7          3.44          3.61         1.32 o                         
   2  -7   7          5.75          6.26         1.59 o                         
   3  -7   7          2.37          4.41         1.41 o                         
   4  -7   7          0.21         -0.88         0.88 o                         
  -8  -6   7          9.67         11.07         1.85 o                         
  -7  -6   7         24.38         27.49         1.89 o                         
  -6  -6   7          3.54          4.17         0.93 o                         
  -5  -6   7         13.39         10.08         1.15 o                         
  -4  -6   7          5.76          5.36         0.84 o                         
  -3  -6   7         61.01         59.83         3.26 o                         
  -2  -6   7         19.51         22.53         1.54 o                         
  -1  -6   7          9.72         11.37         1.67 o                         
   0  -6   7          9.17          9.52         1.67 o                         
   1  -6   7        149.02        144.43         6.08 o                         
   2  -6   7         10.26         10.84         1.76 o                         
   3  -6   7         73.11         71.47         3.88 o                         
   4  -6   7          4.97          5.73         1.32 o                         
   5  -6   7          5.82          9.34         1.67 o                         
   6  -6   7         11.23         12.25         1.94 o                         
  -9  -5   7          0.40          0.33         0.80 o                         
  -8  -5   7          4.86          5.97         3.08 o                         
  -7  -5   7          1.78          2.34         1.01 o                         
  -6  -5   7          1.68          1.32         0.69 o                         
  -5  -5   7         29.27         29.30         1.58 o                         
  -4  -5   7          3.83          3.24         0.69 o                         
  -3  -5   7         11.23         10.85         0.86 o                         
  -2  -5   7          0.16          0.23         0.64 o                         
  -1  -5   7          9.75          9.89         0.97 o                         
   0  -5   7          3.78          5.38         1.23 o                         
   1  -5   7         78.42         70.59         3.61 o                         
   2  -5   7          2.41          1.85         0.97 o                         
   3  -5   7         28.30         23.18         2.38 o                         
   4  -5   7          1.21          1.59         0.97 o                         
   5  -5   7          1.95          1.59         1.06 o                         
   6  -5   7          1.33          1.71         0.80 o                         
   7  -5   7         17.59         18.36         3.26 o                         
 -10  -4   7          0.70          2.56         0.87 o                         
  -9  -4   7          9.74         12.45         1.33 o                         
  -8  -4   7          2.49          4.74         0.97 o                         
  -7  -4   7          9.06          7.83         1.05 o                         
  -6  -4   7         16.43         16.41         1.33 o                         
  -5  -4   7         29.57         34.27         1.64 o                         
  -4  -4   7          0.61          0.57         0.62 o                         
  -3  -4   7         26.75         22.04         1.50 o                         
  -2  -4   7         14.85         16.78         0.92 o                         
  -1  -4   7        118.54        107.12         2.42 o                         
   0  -4   7         85.47         84.20         3.52 o                         
   1  -4   7        132.78        132.98         5.38 o                         
   2  -4   7        134.93        133.59         5.46 o                         
   3  -4   7         38.43         41.33         2.64 o                         
   4  -4   7         50.18         52.43         3.00 o                         
   5  -4   7          4.47          3.44         1.23 o                         
   6  -4   7          4.33          4.80         1.15 o                         
   7  -4   7         27.99         29.18         1.90 o                         
   8  -4   7         27.14         34.64         1.99 o                         
 -11  -3   7          0.18         -0.70         1.15 o                         
 -10  -3   7          5.97          9.04         1.21 o                         
  -9  -3   7          1.02          1.28         0.70 o                         
  -8  -3   7         10.86         10.95         1.18 o                         
  -7  -3   7         35.67         29.97         1.85 o                         
  -6  -3   7         43.15         36.58         1.68 o                         
  -5  -3   7         60.60         55.67         4.01 o                         
  -4  -3   7         40.75         36.67         1.91 o                         
  -3  -3   7         10.75         10.01         0.86 o                         
  -2  -3   7         29.91         26.66         1.05 o                         
  -1  -3   7         24.15         24.69         0.93 o                         
   0  -3   7         89.17         92.72         2.06 o                         
   2  -3   7         10.95          8.81         1.32 o                         
   3  -3   7         83.68         79.22         3.79 o                         
   4  -3   7        188.55        186.46         6.79 o                         
   5  -3   7         19.14         20.27         2.03 o                         
   6  -3   7         39.53         43.32         1.96 o                         
   7  -3   7         27.88         27.55         1.71 o                         
   8  -3   7          0.20         -0.48         0.69 o                         
   9  -3   7          4.74          3.85         1.00 o                         
 -11  -2   7          7.39          9.08         1.21 o                         
 -10  -2   7          1.01          0.62         0.69 o                         
  -9  -2   7          1.73          1.45         0.71 o                         
  -8  -2   7         16.34         17.54         1.40 o                         
  -7  -2   7         12.97         14.06         1.18 o                         
  -6  -2   7          0.31         -0.08         0.62 o                         
  -5  -2   7         11.87         12.17         0.99 o                         
  -4  -2   7         14.09         13.90         0.85 o                         
  -3  -2   7         15.34         18.63         0.89 o                         
  -2  -2   7         20.67         20.19         0.86 o                         
  -1  -2   7         28.53         26.28         0.94 o                         
   0  -2   7         31.19         32.93         1.09 o                         
   1  -2   7         33.86         35.40         1.29 o                         
   2  -2   7         75.96         62.83         3.26 o                         
   4  -2   7        259.93        256.08         8.64 o                         
   5  -2   7          4.83          0.79         0.97 o                         
   6  -2   7          1.24          0.53         0.88 o                         
   7  -2   7          8.46          8.07         1.32 o                         
   8  -2   7         14.00         14.99         1.37 o                         
   9  -2   7          7.61          6.90         1.05 o                         
 -11  -1   7         11.94          7.97         1.18 o                         
 -10  -1   7         22.74         21.46         1.62 o                         
  -9  -1   7          4.74          5.76         0.93 o                         
  -8  -1   7          4.04          3.67         0.71 o                         
  -7  -1   7         20.52         18.69         1.31 o                         
  -6  -1   7          6.51         11.97         1.03 o                         
  -5  -1   7          5.63          6.52         1.06 o                         
  -4  -1   7          7.59          5.84         0.58 o                         
  -3  -1   7         85.04         84.36         1.97 o                         
  -2  -1   7         69.71         67.23         1.77 o                         
  -1  -1   7         30.50         27.96         0.98 o                         
   0  -1   7         32.21         32.02         2.06 o                         
   1  -1   7        108.67        102.47         2.14 o                         
   2  -1   7         14.58         16.01         1.76 o                         
   3  -1   7          2.03          1.69         0.37 o                         
   4  -1   7          7.98          9.86         1.98 o                         
   5  -1   7          4.10          6.61         1.23 o                         
   6  -1   7          4.34          1.41         1.06 o                         
   7  -1   7         23.93         17.89         2.11 o                         
   8  -1   7          0.45         -0.62         0.97 o                         
   9  -1   7          5.72          5.64         1.59 o                         
  10  -1   7          8.94          6.52         1.76 o                         
 -11   0   7         23.03         20.39         1.65 o                         
 -10   0   7         21.58         17.07         1.43 o                         
  -9   0   7         14.43         14.90         1.28 o                         
  -8   0   7         38.35         45.11         5.33 o                         
  -7   0   7          4.39          3.61         0.71 o                         
  -6   0   7         50.25         54.93         3.35 o                         
  -5   0   7         10.40         10.52         0.90 o                         
  -4   0   7         64.81         59.89         1.56 o                         
  -3   0   7        191.26        186.53         3.61 o                         
  -2   0   7        523.94        515.97         8.92 o                         
  -1   0   7        415.29        454.37         7.90 o                         
   0   0   7        274.64        273.50         4.97 o                         
   1   0   7         67.23         72.16         1.69 o                         
   2   0   7        184.40        197.13         3.78 o                         
   3   0   7          6.65          5.87         0.55 o                         
   4   0   7        167.98        167.43         3.33 o                         
   5   0   7        104.85        104.45         3.01 o                         
   6   0   7         77.83         80.98         3.88 o                         
   7   0   7          5.19          6.70         1.41 o                         
   8   0   7         23.63         19.56         2.29 o                         
   9   0   7          0.40         -0.53         1.15 o                         
  10   0   7          9.36          7.67         1.85 o                         
 -11   1   7         11.94          9.84         1.18 o                         
 -10   1   7         22.73         18.48         1.53 o                         
  -9   1   7          4.73          2.51         1.54 o                         
  -8   1   7          4.04          3.69         0.60 o                         
  -7   1   7         20.52         18.48         1.03 o                         
  -6   1   7          6.52         10.36         1.37 o                         
  -4   1   7          7.56          4.59         0.59 o                         
  -3   1   7         85.11         84.52         1.94 o                         
  -2   1   7         69.70         65.01         1.61 o                         
  -1   1   7         30.39         31.96         1.05 o                         
   0   1   7         32.05         32.07         1.99 o                         
   1   1   7        108.96        101.68         2.27 o                         
   2   1   7         14.48         15.76         0.85 o                         
   3   1   7          2.04          1.90         0.48 o                         
   4   1   7          8.02          8.50         0.99 o                         
   5   1   7          4.15          6.06         0.65 o                         
   6   1   7          4.41          2.61         0.74 o                         
   7   1   7         23.92         19.74         2.11 o                         
   8   1   7          0.45         -0.18         1.06 o                         
   9   1   7          5.71          5.38         1.59 o                         
  10   1   7          8.96          6.96         1.85 o                         
 -11   2   7          7.39          9.97         1.21 o                         
 -10   2   7          1.01          2.91         0.81 o                         
  -9   2   7          1.73          2.68         0.61 o                         
  -8   2   7         16.29         18.13         1.07 o                         
  -7   2   7         13.04         12.87         1.15 o                         
  -6   2   7          0.30          1.29         1.89 o                         
  -5   2   7         11.90          9.39         0.93 o                         
  -3   2   7         15.29         17.79         2.03 o                         
  -2   2   7         20.73         21.44         0.88 o                         
  -1   2   7         28.60         25.84         0.97 o                         
   0   2   7         31.17         33.43         1.73 o                         
   1   2   7         33.86         32.11         1.19 o                         
   2   2   7         75.88         81.74         1.97 o                         
   3   2   7        463.55        460.07         8.22 o                         
   4   2   7        260.02        248.83         4.87 o                         
   5   2   7          4.78          3.55         0.61 o                         
   6   2   7          1.26          0.78         0.70 o                         
   7   2   7          8.48          6.43         1.41 o                         
   8   2   7         14.04         16.83         2.11 o                         
   9   2   7          7.60          8.64         1.67 o                         
 -11   3   7          0.18          0.97         0.75 o                         
 -10   3   7          5.96          8.22         0.88 o                         
  -9   3   7          1.02          1.06         0.54 o                         
  -8   3   7         10.89         10.32         0.90 o                         
  -7   3   7         35.69         29.51         1.89 o                         
  -6   3   7         43.04         35.10         2.42 o                         
  -5   3   7         60.65         57.42         2.12 o                         
  -4   3   7         40.77         33.39         2.60 o                         
  -3   3   7         10.77          6.61         1.15 o                         
  -2   3   7         29.89         27.84         1.59 o                         
  -1   3   7         24.07         23.94         1.67 o                         
   0   3   7         89.00         95.08         2.37 o                         
   2   3   7         11.01         13.36         0.88 o                         
   3   3   7         83.87         86.87         2.41 o                         
   4   3   7        188.40        182.31         3.86 o                         
   5   3   7         19.13         18.76         1.12 o                         
   6   3   7         39.51         43.91         1.93 o                         
   7   3   7         27.91         28.82         2.38 o                         
   8   3   7          0.20          2.11         1.23 o                         
   9   3   7          4.76          3.35         1.41 o                         
 -10   4   7          0.70          1.65         0.66 o                         
  -9   4   7          9.73         10.76         0.96 o                         
  -8   4   7          2.48          2.82         0.66 o                         
  -7   4   7          9.06         11.37         1.12 o                         
  -6   4   7         16.45         16.00         1.32 o                         
  -5   4   7         29.59         38.62         1.78 o                         
  -4   4   7          0.61          1.15         0.61 o                         
  -3   4   7         26.72         24.41         2.34 o                         
  -2   4   7         14.89         16.63         1.25 o                         
  -1   4   7        118.59        110.27         2.50 o                         
   0   4   7         85.51         85.60         2.14 o                         
   1   4   7        132.89        134.68         3.01 o                         
   2   4   7        134.99        138.20         3.09 o                         
   3   4   7         38.22         38.01         1.65 o                         
   4   4   7         50.28         53.93         2.60 o                         
   5   4   7          4.51          4.09         0.84 o                         
   6   4   7          4.33          4.58         1.32 o                         
   7   4   7         27.97         25.11         2.47 o                         
   8   4   7         27.21         34.63         2.73 o                         
  -9   5   7          0.40          0.69         0.59 o                         
  -8   5   7          4.85          5.87         0.84 o                         
  -7   5   7          1.78          1.38         0.74 o                         
  -6   5   7          1.69          0.95         0.68 o                         
  -5   5   7         29.21         26.28         1.62 o                         
  -4   5   7          3.82          3.59         0.80 o                         
  -3   5   7         11.20         13.18         1.18 o                         
  -2   5   7          0.15          0.04         0.97 o                         
  -1   5   7          9.78         10.36         1.09 o                         
   0   5   7          3.78          4.53         0.66 o                         
   1   5   7         78.49         72.54         2.02 o                         
   2   5   7          2.44          2.31         0.69 o                         
   3   5   7         28.28         28.69         1.57 o                         
   4   5   7          1.20          0.62         0.61 o                         
   5   5   7          1.95          0.53         0.71 o                         
   6   5   7          1.34          1.94         1.15 o                         
   7   5   7         17.59         17.62         2.20 o                         
  -8   6   7          9.69          9.72         1.04 o                         
  -7   6   7         24.40         23.79         1.44 o                         
  -6   6   7          3.54          4.23         0.93 o                         
  -5   6   7         13.39         10.94         1.76 o                         
  -4   6   7          5.79          3.99         1.45 o                         
  -3   6   7         61.04         58.21         5.33 o                         
  -2   6   7         19.52         23.01         1.65 o                         
  -1   6   7          9.71          9.68         1.15 o                         
   0   6   7          9.15         10.30         1.59 o                         
   1   6   7        149.04        149.58         4.42 o                         
   2   6   7         10.30         12.66         1.00 o                         
   3   6   7         73.12         72.16         2.22 o                         
   4   6   7          5.01          6.25         0.87 o                         
   5   6   7          5.79          5.50         0.87 o                         
   6   6   7         11.21         10.86         1.34 o                         
  -6   7   7         16.95         15.11         1.46 o                         
  -5   7   7          6.62          7.90         1.15 o                         
  -4   7   7         17.46         14.05         1.40 o                         
  -3   7   7          3.12          3.11         0.93 o                         
  -2   7   7          4.33          4.72         1.03 o                         
  -1   7   7          9.99          9.45         1.21 o                         
   0   7   7          7.02          7.44         1.15 o                         
   1   7   7          3.41          2.17         0.97 o                         
   2   7   7          5.78          5.31         2.69 o                         
   3   7   7          2.38          4.56         1.20 o                         
   4   7   7          0.21          0.61         0.68 o                         
  -3   8   7          3.36          4.88         1.59 o                         
  -2   8   7          3.02          1.66         0.90 o                         
  -1   8   7          0.60          0.44         0.81 o                         
   0   8   7          0.40          0.19         0.93 o                         
   1   8   7          2.20          1.47         1.10 o                         
  -5  -7   8          1.13          1.94         1.23 o                         
  -4  -7   8          3.23          1.50         1.15 o                         
  -1  -7   8         16.35         16.48         2.29 o                         
   0  -7   8         12.51         13.48         2.03 o                         
   1  -7   8          0.07          0.44         1.06 o                         
   2  -7   8          0.56          0.53         1.06 o                         
   3  -7   8          3.67          1.50         1.32 o                         
  -7  -6   8          9.24          8.68         1.20 o                         
  -6  -6   8          4.24          4.29         0.96 o                         
  -5  -6   8         12.59         10.03         1.18 o                         
  -4  -6   8          0.69          0.53         0.97 o                         
  -3  -6   8         17.45         13.66         1.76 o                         
  -2  -6   8         23.93         24.41         2.56 o                         
  -1  -6   8         20.75         22.38         2.47 o                         
   0  -6   8         13.72         14.98         2.11 o                         
   1  -6   8         32.76         34.54         2.73 o                         
   2  -6   8          6.66          5.73         1.50 o                         
   3  -6   8          1.02          0.62         1.06 o                         
   4  -6   8          0.33         -0.18         0.97 o                         
   5  -6   8          3.98          5.38         1.59 o                         
  -8  -5   8          0.67         -0.22         0.78 o                         
  -7  -5   8          1.02          0.63         0.74 o                         
  -6  -5   8          5.21          5.49         1.37 o                         
  -5  -5   8          4.65          5.66         1.32 o                         
  -4  -5   8          0.25         -0.21         0.49 o                         
  -3  -5   8          3.94          4.55         1.13 o                         
  -2  -5   8         18.78         21.04         2.25 o                         
  -1  -5   8         41.49         35.69         2.64 o                         
   0  -5   8         21.10         25.11         2.38 o                         
   1  -5   8         26.77         25.56         2.47 o                         
   2  -5   8         39.94         39.39         2.73 o                         
   3  -5   8          1.86          0.53         0.97 o                         
   4  -5   8          1.90          1.85         1.06 o                         
   5  -5   8         13.72         15.60         2.03 o                         
   6  -5   8          2.78          3.26         1.32 o                         
  -9  -4   8          6.26          8.01         1.37 o                         
  -8  -4   8         10.14         13.98         1.40 o                         
  -7  -4   8         14.18         13.47         1.30 o                         
  -6  -4   8          6.39          6.60         0.96 o                         
  -5  -4   8          9.34          8.92         0.99 o                         
  -4  -4   8          7.99          7.98         0.78 o                         
  -3  -4   8         61.54         58.23         1.72 o                         
  -2  -4   8        113.17        109.41         2.53 o                         
  -1  -4   8        138.06        135.73         2.93 o                         
   0  -4   8        188.74        191.93         7.23 o                         
   1  -4   8         48.64         53.40         3.08 o                         
   2  -4   8         20.36         25.38         2.29 o                         
   3  -4   8          7.46         10.40         1.59 o                         
   4  -4   8         52.88         54.28         3.17 o                         
   5  -4   8         11.17          9.96         1.67 o                         
   6  -4   8          3.50          6.87         1.50 o                         
   7  -4   8          8.10         10.49         1.76 o                         
 -10  -3   8          3.22          3.22         0.93 o                         
  -9  -3   8          6.82          4.63         0.96 o                         
  -8  -3   8          6.48          4.95         0.90 o                         
  -7  -3   8         29.00         28.32         1.67 o                         
  -6  -3   8         11.71         12.05         1.14 o                         
  -5  -3   8          2.91          3.37         0.84 o                         
  -4  -3   8          2.19          1.38         0.47 o                         
  -3  -3   8         53.49         47.17         1.48 o                         
  -2  -3   8         54.14         48.80         1.48 o                         
  -1  -3   8         23.75         24.26         1.00 o                         
   0  -3   8        138.28        122.93         2.64 o                         
   1  -3   8         58.09         48.47         2.91 o                         
   2  -3   8        189.10        177.56         6.70 o                         
   3  -3   8         13.66         13.66         1.67 o                         
   4  -3   8         24.04         26.61         2.20 o                         
   5  -3   8          4.45          5.29         1.32 o                         
   6  -3   8          5.97          5.90         1.41 o                         
   7  -3   8          2.40          2.56         1.23 o                         
   8  -3   8         15.85         15.51         2.11 o                         
 -11  -2   8          0.44          0.77         0.97 o                         
 -10  -2   8          5.31          8.02         1.32 o                         
  -9  -2   8          0.82          1.66         0.79 o                         
  -8  -2   8         21.98         24.47         1.68 o                         
  -7  -2   8          8.38         13.14         2.51 o                         
  -6  -2   8          7.43          6.78         1.72 o                         
  -5  -2   8          3.53          3.54         0.68 o                         
  -4  -2   8         37.14         38.26         1.85 o                         
  -3  -2   8         21.76         21.71         0.99 o                         
  -2  -2   8          8.65          7.47         0.68 o                         
  -1  -2   8        126.75        127.79         2.70 o                         
   0  -2   8         84.23         86.06         2.53 o                         
   1  -2   8        151.53        146.96         2.97 o                         
   2  -2   8        203.74        208.85         7.40 o                         
   3  -2   8        150.24        152.54         5.73 o                         
   4  -2   8         12.98         13.04         1.67 o                         
   5  -2   8         54.30         50.58         3.00 o                         
   6  -2   8          0.41          1.67         1.06 o                         
   7  -2   8         18.87         23.26         2.38 o                         
   8  -2   8          0.26          0.00         1.15 o                         
   9  -2   8         37.48         35.34         3.17 o                         
 -11  -1   8          7.11          6.39         1.12 o                         
 -10  -1   8          0.25         -0.37         0.65 o                         
  -9  -1   8          1.36          0.98         0.66 o                         
  -8  -1   8          3.73          3.75         0.80 o                         
  -7  -1   8         10.05         10.48         1.09 o                         
  -6  -1   8         31.10         31.82         1.62 o                         
  -5  -1   8         24.61         20.31         1.31 o                         
  -4  -1   8         22.40         20.62         0.98 o                         
  -3  -1   8        118.54        124.92         2.70 o                         
  -2  -1   8         65.34         64.70         1.68 o                         
  -1  -1   8         39.63         42.84         1.28 o                         
   0  -1   8        144.19        133.41         2.74 o                         
   1  -1   8        101.73         97.12         2.16 o                         
   2  -1   8         26.85         28.61         1.03 o                         
   3  -1   8         42.15         43.53         3.17 o                         
   4  -1   8         21.80         18.42         1.94 o                         
   5  -1   8         15.14         11.10         1.59 o                         
   6  -1   8          3.87          5.73         1.32 o                         
   7  -1   8          3.28          4.32         1.32 o                         
   8  -1   8         11.59         13.04         2.03 o                         
   9  -1   8         12.21         16.30         2.29 o                         
 -11   0   8         20.52         17.76         1.59 o                         
 -10   0   8          1.84          0.62         0.97 o                         
  -9   0   8          0.10          1.23         0.65 o                         
  -8   0   8          0.20          0.49         0.79 o                         
  -7   0   8          0.06         -0.03         0.57 o                         
  -6   0   8         60.07         55.19         2.09 o                         
  -5   0   8        143.13        129.24         4.80 o                         
  -4   0   8        152.72        149.39         3.24 o                         
  -3   0   8          2.29          6.38         0.63 o                         
  -2   0   8         36.16         39.09         1.44 o                         
  -1   0   8          6.07          4.53         0.69 o                         
   0   0   8        150.21        135.80         2.85 o                         
   1   0   8         21.56         19.09         0.93 o                         
   2   0   8         74.52         83.66         2.01 o                         
   3   0   8          0.34          0.06         0.42 o                         
   4   0   8         14.34         14.55         1.14 o                         
   5   0   8          0.55          0.22         0.57 o                         
   6   0   8          7.94          5.46         1.41 o                         
   7   0   8          5.54          3.26         1.32 o                         
   8   0   8          4.82          5.38         1.50 o                         
   9   0   8          0.50         -1.15         1.15 o                         
 -11   1   8          7.11          5.33         1.05 o                         
 -10   1   8          0.25          0.29         0.65 o                         
  -9   1   8          1.35          0.93         0.75 o                         
  -8   1   8          3.73          4.22         1.01 o                         
  -7   1   8         10.05          8.78         0.96 o                         
  -6   1   8         31.10         33.13         1.67 o                         
  -5   1   8         24.61         20.36         2.34 o                         
  -4   1   8         22.35         21.21         1.05 o                         
  -3   1   8        118.33        127.02         2.72 o                         
  -2   1   8         65.17         63.70         1.67 o                         
  -1   1   8         39.71         41.83         1.32 o                         
   0   1   8        144.34        132.22         2.83 o                         
   1   1   8        101.63         97.88         2.27 o                         
   2   1   8         27.07         27.62         1.13 o                         
   3   1   8         41.94         42.76         1.42 o                         
   4   1   8         21.89         17.25         1.01 o                         
   5   1   8         15.15         10.37         1.06 o                         
   6   1   8          3.86          4.88         0.85 o                         
   7   1   8          3.27          4.14         1.32 o                         
   8   1   8         11.58         14.19         2.11 o                         
   9   1   8         12.21         10.93         2.03 o                         
 -11   2   8          0.43         -0.12         0.74 o                         
 -10   2   8          5.30          5.98         1.03 o                         
  -9   2   8          0.82         -0.04         0.69 o                         
  -8   2   8         21.97         23.85         1.29 o                         
  -7   2   8          8.40         10.32         1.10 o                         
  -6   2   8          7.41          7.31         0.90 o                         
  -5   2   8          3.55          4.61         0.75 o                         
  -4   2   8         37.19         36.25         1.68 o                         
  -3   2   8         21.77         22.64         0.94 o                         
  -2   2   8          8.63          7.74         0.65 o                         
  -1   2   8        126.50        124.83         2.76 o                         
   0   2   8         84.08         87.00         3.15 o                         
   1   2   8        151.46        150.78         3.19 o                         
   2   2   8        203.71        207.64         4.17 o                         
   3   2   8        150.20        142.43         4.19 o                         
   4   2   8         13.03         13.71         0.96 o                         
   5   2   8         54.29         53.97         1.73 o                         
   6   2   8          0.41          0.62         0.75 o                         
   7   2   8         18.86         18.94         1.56 o                         
   8   2   8          0.26          0.18         1.23 o                         
   9   2   8         37.48         38.60         3.08 o                         
 -10   3   8          3.22          2.80         0.97 o                         
  -9   3   8          6.85          5.99         0.81 o                         
  -8   3   8          6.46          4.57         0.69 o                         
  -7   3   8         28.99         28.86         1.62 o                         
  -6   3   8         11.70         11.30         1.09 o                         
  -5   3   8          2.89          5.54         1.15 o                         
  -4   3   8          2.18          2.50         0.79 o                         
  -3   3   8         53.42         47.11         2.34 o                         
  -2   3   8         54.13         46.94         1.99 o                         
  -1   3   8         23.77         22.53         1.12 o                         
   0   3   8        138.19        129.21         2.86 o                         
   1   3   8         57.99         53.55         1.66 o                         
   2   3   8        189.25        180.13         4.07 o                         
   3   3   8         13.71         13.03         0.96 o                         
   4   3   8         24.04         27.64         1.32 o                         
   5   3   8          4.47          5.98         0.80 o                         
   6   3   8          5.98          4.67         0.76 o                         
   7   3   8          2.38          2.25         1.19 o                         
   8   3   8         15.90         14.60         1.50 o                         
  -9   4   8          6.26          5.94         0.83 o                         
  -8   4   8         10.13         10.42         0.98 o                         
  -7   4   8         14.18         13.13         1.25 o                         
  -6   4   8          6.39          7.80         2.11 o                         
  -5   4   8          9.33         10.44         1.28 o                         
  -4   4   8          8.01          8.60         1.03 o                         
  -3   4   8         61.60         56.11         5.24 o                         
  -2   4   8        113.34        107.57        10.49 o                         
  -1   4   8        138.27        134.55         3.86 o                         
   0   4   8        188.74        192.91         4.01 o                         
   1   4   8         48.47         53.29         1.70 o                         
   2   4   8         20.36         21.69         1.19 o                         
   3   4   8          7.49          8.84         0.88 o                         
   4   4   8         52.97         55.74         3.13 o                         
   5   4   8         11.21         11.38         1.35 o                         
   6   4   8          3.51          5.60         0.86 o                         
   7   4   8          8.09          8.98         1.06 o                         
  -8   5   8          0.67          0.46         0.61 o                         
  -7   5   8          1.02          0.09         1.01 o                         
  -6   5   8          5.22          4.64         1.19 o                         
  -5   5   8          4.65          6.83         1.00 o                         
  -4   5   8          0.25          0.80         0.74 o                         
  -3   5   8          3.94          4.48         0.90 o                         
  -2   5   8         18.79         21.85         2.47 o                         
  -1   5   8         41.54         41.04         2.11 o                         
   0   5   8         21.09         22.09         1.62 o                         
   1   5   8         26.78         27.23         1.28 o                         
   2   5   8         39.95         39.45         1.58 o                         
   3   5   8          1.87          0.85         0.63 o                         
   4   5   8          1.89          1.91         0.72 o                         
   5   5   8         13.79         13.56         1.13 o                         
   6   5   8          2.76          2.85         1.11 o                         
  -7   6   8          9.25          6.94         1.12 o                         
  -6   6   8          4.25          4.33         0.96 o                         
  -5   6   8         12.60         12.20         1.37 o                         
  -4   6   8          0.69         -0.70         0.70 o                         
  -3   6   8         17.43         14.54         1.50 o                         
  -2   6   8         23.88         24.26         2.42 o                         
  -1   6   8         20.82         23.85         2.20 o                         
   0   6   8         13.79         15.90         1.53 o                         
   1   6   8         32.70         38.64         2.12 o                         
   2   6   8          6.67          6.46         1.15 o                         
   3   6   8          1.03          1.37         0.67 o                         
   4   6   8          0.33         -0.62         0.66 o                         
   5   6   8          3.95          5.03         0.91 o                         
  -5   7   8          1.12          1.85         1.67 o                         
  -4   7   8          3.23          1.77         0.84 o                         
  -3   7   8          0.02          0.17         0.74 o                         
  -2   7   8          5.04          3.59         0.99 o                         
  -1   7   8         16.33         14.90         1.50 o                         
   0   7   8         12.50         13.52         1.50 o                         
   1   7   8          0.07          0.57         0.93 o                         
   2   7   8          0.55          1.26         0.95 o                         
   3   7   8          3.69          2.75         1.03 o                         
  -2  -7   9          8.04          5.20         1.59 o                         
  -1  -7   9          0.58          0.53         1.15 o                         
   0  -7   9          4.55          5.46         1.67 o                         
  -6  -6   9          0.21         -0.37         0.74 o                         
  -5  -6   9         16.26         18.59         2.29 o                         
  -4  -6   9          3.53          4.41         1.32 o                         
  -3  -6   9          0.38          0.35         1.15 o                         
  -2  -6   9          1.30          2.20         1.23 o                         
  -1  -6   9         43.84         44.06         3.17 o                         
   0  -6   9         12.09         15.51         2.20 o                         
   1  -6   9         23.07         24.41         2.64 o                         
   2  -6   9          1.25          0.88         1.15 o                         
   3  -6   9          3.09          3.52         1.41 o                         
   4  -6   9          4.85          6.08         1.59 o                         
  -8  -5   9          1.52          2.29         0.87 o                         
  -7  -5   9          2.21          3.68         0.93 o                         
  -6  -5   9          0.28          0.25         0.66 o                         
  -5  -5   9          1.25          0.91         0.65 o                         
  -4  -5   9          9.93          8.20         1.00 o                         
  -3  -5   9         13.00         11.95         1.24 o                         
  -2  -5   9          3.76          3.70         1.32 o                         
  -1  -5   9         12.25         12.16         1.76 o                         
   0  -5   9         10.58         13.75         1.94 o                         
   1  -5   9          3.30          3.52         1.23 o                         
   2  -5   9          0.08         -0.53         0.88 o                         
   3  -5   9          5.00          6.52         1.50 o                         
   4  -5   9         24.90         26.79         2.73 o                         
   5  -5   9         37.26         44.50         3.26 o                         
  -9  -4   9          0.78          0.60         0.84 o                         
  -8  -4   9          2.03          1.41         0.80 o                         
  -7  -4   9         13.49         14.64         2.60 o                         
  -6  -4   9          4.26          2.48         0.78 o                         
  -5  -4   9         16.54         16.07         1.76 o                         
  -4  -4   9         45.06         50.03         1.69 o                         
  -3  -4   9        101.98         99.59         2.50 o                         
  -2  -4   9         23.50         20.92         1.09 o                         
  -1  -4   9         33.04         31.37         2.47 o                         
   0  -4   9         84.39         84.24         4.14 o                         
   1  -4   9          1.14          2.11         1.06 o                         
   2  -4   9         59.69         62.13         3.44 o                         
   3  -4   9          0.83          0.62         0.97 o                         
   4  -4   9         15.05         16.65         2.11 o                         
   5  -4   9          4.12          3.44         1.32 o                         
   6  -4   9         17.17         24.41         2.64 o                         
  -9  -3   9         10.97          8.48         1.18 o                         
  -8  -3   9          9.12          6.57         1.19 o                         
  -7  -3   9          0.01          0.58         0.68 o                         
  -6  -3   9          5.78          7.31         0.99 o                         
  -5  -3   9          5.47          6.64         0.90 o                         
  -4  -3   9         72.19         69.33         1.98 o                         
  -3  -3   9        107.68        111.49         2.64 o                         
  -2  -3   9        188.28        181.09         3.71 o                         
  -1  -3   9         41.79         39.27         1.61 o                         
   0  -3   9        117.55        118.88         5.02 o                         
   1  -3   9         25.51         32.60         2.38 o                         
   2  -3   9         29.25         34.28         2.47 o                         
   3  -3   9         16.63         17.62         2.03 o                         
   4  -3   9          6.44          5.46         1.32 o                         
   5  -3   9          3.43          3.26         1.23 o                         
   6  -3   9          3.13          7.58         1.59 o                         
   7  -3   9          7.68          8.99         1.76 o                         
 -10  -2   9         11.32         14.00         1.46 o                         
  -9  -2   9          1.61          1.85         0.81 o                         
  -8  -2   9          5.40          7.64         1.05 o                         
  -7  -2   9          2.71          1.23         0.62 o                         
  -6  -2   9          7.54          7.80         0.96 o                         
  -5  -2   9         16.54         16.01         1.00 o                         
  -4  -2   9         27.76         25.33         1.47 o                         
  -3  -2   9         15.81         17.72         1.01 o                         
  -2  -2   9         39.40         33.40         1.21 o                         
  -1  -2   9         60.47         57.16         2.76 o                         
   0  -2   9         35.71         35.27         1.28 o                         
   1  -2   9        301.32        284.80         6.56 o                         
   2  -2   9         35.68         41.51         2.64 o                         
   3  -2   9         28.72         26.00         2.38 o                         
   4  -2   9          8.74          9.34         1.59 o                         
   5  -2   9          3.01          1.50         1.15 o                         
   6  -2   9         21.67         21.77         2.38 o                         
   7  -2   9         28.38         34.19         2.73 o                         
   8  -2   9         21.12         20.44         2.47 o                         
 -10  -1   9          0.96          0.81         0.71 o                         
  -9  -1   9          3.85          5.21         0.93 o                         
  -8  -1   9          3.97          4.99         1.45 o                         
  -7  -1   9          3.24          7.24         0.99 o                         
  -6  -1   9         11.36          9.23         1.02 o                         
  -5  -1   9          8.74          7.93         0.75 o                         
  -4  -1   9          1.78          1.26         0.46 o                         
  -3  -1   9         10.04         10.11         0.78 o                         
  -2  -1   9        115.23        110.60         2.54 o                         
  -1  -1   9         81.15         87.99         2.50 o                         
   0  -1   9         17.39         17.12         1.45 o                         
   1  -1   9          2.12          1.24         0.42 o                         
   2  -1   9          5.24          4.73         0.70 o                         
   3  -1   9          9.98          7.05         1.41 o                         
   4  -1   9          6.89          5.20         1.32 o                         
   5  -1   9         18.38         20.53         2.20 o                         
   6  -1   9          6.10          5.38         1.41 o                         
   7  -1   9         16.64         22.74         2.47 o                         
   8  -1   9         28.60         29.43         2.91 o                         
 -10   0   9          0.12         -0.19         1.15 o                         
  -9   0   9          1.76          1.06         2.11 o                         
  -8   0   9         29.46         26.44         1.71 o                         
  -7   0   9         31.90         32.34         2.20 o                         
  -6   0   9          0.53          1.54         0.61 o                         
  -5   0   9          9.71          9.38         0.75 o                         
  -4   0   9         16.67         17.78         0.96 o                         
  -3   0   9         15.44         13.94         0.88 o                         
  -2   0   9         43.54         43.94         1.44 o                         
  -1   0   9        139.84        134.24         2.90 o                         
   0   0   9         46.41         45.26         1.42 o                         
   1   0   9         38.35         38.82         1.86 o                         
   2   0   9         12.31          9.84         0.76 o                         
   3   0   9         83.07         78.05         3.75 o                         
   4   0   9          1.21          0.88         0.63 o                         
   5   0   9         12.76         12.43         1.76 o                         
   6   0   9          0.28         -0.79         0.97 o                         
   7   0   9          0.07          0.62         1.15 o                         
   8   0   9          0.15          1.32         1.32 o                         
 -10   1   9          0.96          0.53         0.75 o                         
  -9   1   9          3.85          4.45         0.90 o                         
  -8   1   9          3.96          4.06         0.84 o                         
  -7   1   9          3.23          6.25         0.90 o                         
  -6   1   9         11.33          7.94         1.28 o                         
  -5   1   9          8.72          7.07         0.87 o                         
  -4   1   9          1.78          1.19         1.01 o                         
  -3   1   9         10.03          9.58         0.72 o                         
  -2   1   9        115.58        115.41         3.17 o                         
  -1   1   9         81.37         82.67         2.10 o                         
   0   1   9         17.37         15.50         1.50 o                         
   1   1   9          2.12          0.52         0.83 o                         
   2   1   9          5.21          3.95         0.62 o                         
   3   1   9         10.03          8.09         1.08 o                         
   4   1   9          6.90          5.61         0.91 o                         
   5   1   9         18.38         20.59         1.48 o                         
   6   1   9          6.10          7.49         1.67 o                         
   7   1   9         16.63         20.71         2.47 o                         
   8   1   9         28.59         25.29         2.73 o                         
 -10   2   9         11.31         12.69         1.98 o                         
  -9   2   9          1.62          0.18         0.65 o                         
  -8   2   9          5.41          8.81         1.09 o                         
  -7   2   9          2.72          1.32         0.97 o                         
  -6   2   9          7.54          5.60         0.90 o                         
  -5   2   9         16.52         13.73         1.21 o                         
  -4   2   9         27.71         24.75         1.56 o                         
  -3   2   9         15.75         19.59         1.54 o                         
  -2   2   9         39.42         32.79         1.23 o                         
  -1   2   9         60.41         58.68         1.69 o                         
   0   2   9         35.58         34.07         1.35 o                         
   1   2   9        301.14        284.29         5.48 o                         
   2   2   9         35.75         39.86         1.46 o                         
   3   2   9         28.70         26.26         1.27 o                         
   4   2   9          8.76          8.99         0.89 o                         
   5   2   9          3.01          2.56         1.06 o                         
   6   2   9         21.67         21.44         1.62 o                         
   7   2   9         28.36         32.78         3.00 o                         
   8   2   9         21.17         25.91         2.82 o                         
  -9   3   9         10.98         10.30         3.70 o                         
  -8   3   9          9.11          6.88         1.06 o                         
  -7   3   9          0.01          0.25         0.65 o                         
  -6   3   9          5.77          6.67         1.01 o                         
  -5   3   9          5.47          7.19         1.50 o                         
  -4   3   9         72.19         72.82         5.20 o                         
  -3   3   9        107.57        112.89         3.40 o                         
  -2   3   9        188.10        178.27         4.77 o                         
  -1   3   9         41.76         39.42         1.43 o                         
   0   3   9        117.63        115.71         2.76 o                         
   1   3   9         25.54         27.34         1.27 o                         
   2   3   9         29.26         31.89         2.16 o                         
   3   3   9         16.64         17.30         1.13 o                         
   4   3   9          6.42          6.92         0.81 o                         
   5   3   9          3.44          3.90         0.76 o                         
   6   3   9          3.14          4.01         0.95 o                         
   7   3   9          7.71          9.38         1.34 o                         
  -9   4   9          0.78         -0.40         0.58 o                         
  -8   4   9          2.03          3.51         0.90 o                         
  -7   4   9         13.50         12.99         1.81 o                         
  -6   4   9          4.26          1.85         1.01 o                         
  -5   4   9         16.59         16.56         1.40 o                         
  -4   4   9         45.18         51.91         3.48 o                         
  -3   4   9        102.03        100.30         3.27 o                         
  -2   4   9         23.48         21.45         1.63 o                         
  -1   4   9         33.09         29.07         1.78 o                         
   0   4   9         84.49         88.13         2.99 o                         
   1   4   9          1.11          0.77         0.61 o                         
   2   4   9         59.82         61.04         2.76 o                         
   3   4   9          0.83          1.01         0.82 o                         
   4   4   9         15.02         15.18         1.13 o                         
   5   4   9          4.14          4.80         0.83 o                         
   6   4   9         17.17         22.59         1.42 o                         
  -8   5   9          1.52          0.91         0.68 o                         
  -7   5   9          2.21          2.42         0.87 o                         
  -6   5   9          0.28          0.98         0.88 o                         
  -5   5   9          1.24          0.43         0.74 o                         
  -4   5   9          9.91          9.99         2.73 o                         
  -3   5   9         12.98         12.19         1.31 o                         
  -2   5   9          3.78          2.33         1.32 o                         
  -1   5   9         12.26         11.05         1.28 o                         
   0   5   9         10.57         11.15         1.28 o                         
   1   5   9          3.28          4.78         1.00 o                         
   2   5   9          0.08         -0.31         0.59 o                         
   3   5   9          4.97          4.83         0.82 o                         
   4   5   9         24.86         28.54         1.57 o                         
   5   5   9         37.27         42.86         2.01 o                         
  -6   6   9          0.21          0.15         0.80 o                         
  -5   6   9         16.27         17.69         1.56 o                         
  -4   6   9          3.53          4.45         1.03 o                         
  -3   6   9          0.39          1.39         0.97 o                         
  -2   6   9          1.30          1.12         0.84 o                         
  -1   6   9         43.88         48.51         2.37 o                         
   0   6   9         12.05         14.45         1.53 o                         
   1   6   9         23.07         21.56         1.74 o                         
   2   6   9          1.25          0.65         0.87 o                         
   3   6   9          3.06          4.42         2.34 o                         
   4   6   9          4.83          4.86         0.97 o                         
  -3   7   9          4.45          3.30         1.03 o                         
  -2   7   9          7.99          7.35         1.28 o                         
  -1   7   9          0.59          1.06         1.28 o                         
   0   7   9          4.56          3.70         1.08 o                         
  -3  -6  10          9.75          8.02         1.76 o                         
  -2  -6  10          8.24          9.25         1.85 o                         
  -1  -6  10          4.99          6.34         1.59 o                         
   0  -6  10          4.50          3.35         1.32 o                         
   1  -6  10          1.34          1.06         1.15 o                         
  -6  -5  10         10.52         14.90         1.59 o                         
  -5  -5  10          2.28          2.37         0.80 o                         
  -4  -5  10          2.01          4.05         1.23 o                         
  -3  -5  10          4.38          4.05         1.41 o                         
  -2  -5  10         14.80         16.48         2.20 o                         
  -1  -5  10          6.39          8.55         1.67 o                         
   0  -5  10          7.11          8.11         1.67 o                         
   1  -5  10         16.80         15.86         2.11 o                         
   2  -5  10         19.20         21.59         2.47 o                         
   3  -5  10         24.37         30.05         3.00 o                         
   4  -5  10         15.03         14.89         2.29 o                         
  -8  -4  10          4.04          4.68         1.28 o                         
  -7  -4  10          4.38          6.22         1.08 o                         
  -6  -4  10          6.84          8.57         1.12 o                         
  -5  -4  10         10.62          8.58         1.05 o                         
  -4  -4  10         34.24         29.48         1.36 o                         
  -3  -4  10         36.95         36.03         1.43 o                         
  -2  -4  10         21.54         24.67         2.47 o                         
  -1  -4  10          8.74          9.52         1.67 o                         
   0  -4  10          5.92          7.05         1.59 o                         
   1  -4  10          4.30          5.64         1.50 o                         
   2  -4  10          4.17          5.90         1.41 o                         
   3  -4  10          9.72         11.37         1.85 o                         
   4  -4  10          7.69          8.46         1.67 o                         
   5  -4  10         16.47         19.83         2.38 o                         
  -9  -3  10          0.09          0.21         1.23 o                         
  -8  -3  10          9.61          9.51         1.27 o                         
  -7  -3  10          3.96          7.52         2.20 o                         
  -6  -3  10         19.89         21.35         1.55 o                         
  -5  -3  10         36.19         36.39         1.80 o                         
  -4  -3  10         12.92         11.49         1.15 o                         
  -3  -3  10         50.55         46.31         1.57 o                         
  -2  -3  10         39.85         40.61         1.77 o                         
  -1  -3  10         15.93         14.63         1.94 o                         
   0  -3  10         35.69         36.22         2.64 o                         
   1  -3  10          0.79          1.76         1.06 o                         
   2  -3  10          0.42         -0.35         0.97 o                         
   3  -3  10         11.81         13.22         1.85 o                         
   4  -3  10          7.88          9.25         1.67 o                         
   5  -3  10          4.30          2.82         1.32 o                         
   6  -3  10          5.24          5.90         1.59 o                         
  -9  -2  10          6.94         10.11         1.30 o                         
  -8  -2  10          0.65          0.44         0.71 o                         
  -7  -2  10          4.90          5.42         0.97 o                         
  -6  -2  10          0.47          0.82         0.61 o                         
  -5  -2  10          7.02          9.57         1.11 o                         
  -4  -2  10          3.91          4.09         0.64 o                         
  -3  -2  10         67.11         64.73         1.90 o                         
  -2  -2  10         48.98         51.35         1.61 o                         
  -1  -2  10         92.72         96.75         2.35 o                         
   0  -2  10         10.11          8.59         1.54 o                         
   1  -2  10         21.57         22.12         2.20 o                         
   2  -2  10          1.42          1.41         1.06 o                         
   3  -2  10          9.25          8.11         1.50 o                         
   4  -2  10          8.54         12.43         1.85 o                         
   5  -2  10          5.17          5.02         1.41 o                         
   6  -2  10         12.34         14.54         2.11 o                         
  -9  -1  10          2.52          2.27         0.84 o                         
  -8  -1  10          2.95          3.17         0.87 o                         
  -7  -1  10          0.69          1.87         0.74 o                         
  -6  -1  10          1.98          2.25         0.71 o                         
  -5  -1  10          4.73          4.55         0.71 o                         
  -4  -1  10         16.78         18.66         1.10 o                         
  -3  -1  10         16.48         17.10         1.01 o                         
  -2  -1  10          9.71         13.05         1.66 o                         
  -1  -1  10         73.69         66.88         1.81 o                         
   0  -1  10          7.56          5.47         0.62 o                         
   1  -1  10         13.44         13.20         1.10 o                         
   2  -1  10         50.49         49.88         2.91 o                         
   3  -1  10          4.12          4.93         1.32 o                         
   4  -1  10          0.37          1.41         1.06 o                         
   5  -1  10          9.02         13.75         1.94 o                         
   6  -1  10         21.02         25.29         2.64 o                         
   7  -1  10         31.80         37.72         3.00 o                         
 -10   0  10          0.00         -0.34         0.71 o                         
  -9   0  10          0.15          0.13         0.70 o                         
  -8   0  10         11.59         11.94         1.32 o                         
  -7   0  10         10.87          8.06         1.05 o                         
  -6   0  10          0.46          1.19         0.75 o                         
  -5   0  10          0.55          0.31         0.59 o                         
  -4   0  10          1.11          1.06         0.46 o                         
  -3   0  10         25.97         20.05         1.08 o                         
  -2   0  10          1.10          2.04         0.81 o                         
  -1   0  10          2.15          1.20         0.49 o                         
   0   0  10        137.91        131.89         2.93 o                         
   1   0  10         18.32         20.14         1.08 o                         
   2   0  10          9.83         10.62         1.03 o                         
   3   0  10         38.05         37.94         1.73 o                         
   4   0  10          0.11          1.23         1.06 o                         
   5   0  10         12.58         14.89         2.03 o                         
   6   0  10          1.49          0.53         1.15 o                         
   7   0  10          5.19          5.02         1.67 o                         
  -9   1  10          2.51          1.45         0.78 o                         
  -8   1  10          2.95          3.83         0.87 o                         
  -7   1  10          0.69          3.09         0.80 o                         
  -6   1  10          1.97          2.23         0.71 o                         
  -5   1  10          4.70          5.94         1.06 o                         
  -4   1  10         16.84         17.67         1.34 o                         
  -3   1  10         16.50         16.93         1.31 o                         
  -2   1  10          9.72         11.91         0.85 o                         
  -1   1  10         73.53         63.72         1.85 o                         
   0   1  10          7.58          5.50         1.09 o                         
   1   1  10         13.46         14.83         1.02 o                         
   2   1  10         50.55         45.39         1.54 o                         
   3   1  10          4.13          3.18         0.80 o                         
   4   1  10          0.37         -0.35         1.01 o                         
   5   1  10          9.00         10.05         1.76 o                         
   6   1  10         21.01         24.76         2.64 o                         
   7   1  10         31.82         37.45         3.08 o                         
  -9   2  10          6.94          8.78         1.94 o                         
  -8   2  10          0.65          0.95         0.71 o                         
  -7   2  10          4.89          4.07         0.90 o                         
  -6   2  10          0.47          0.85         0.70 o                         
  -5   2  10          7.00          7.50         1.03 o                         
  -4   2  10          3.91          3.77         0.87 o                         
  -3   2  10         66.95         64.47         2.43 o                         
  -2   2  10         48.93         47.82         2.09 o                         
  -1   2  10         92.70         95.86         2.42 o                         
   0   2  10         10.11          7.84         0.87 o                         
   1   2  10         21.60         24.73         1.27 o                         
   2   2  10          1.41          0.98         0.59 o                         
   3   2  10          9.24          7.61         0.83 o                         
   4   2  10          8.55         11.92         2.25 o                         
   5   2  10          5.17          5.48         1.02 o                         
   6   2  10         12.30         17.54         2.29 o                         
  -9   3  10          0.09          0.30         0.74 o                         
  -8   3  10          9.62          7.49         1.12 o                         
  -7   3  10          3.96          5.72         0.99 o                         
  -6   3  10         19.88         18.99         1.53 o                         
  -5   3  10         36.15         36.24         1.90 o                         
  -4   3  10         12.90         10.52         1.21 o                         
  -3   3  10         50.52         48.29         2.15 o                         
  -2   3  10         39.82         37.67         2.07 o                         
  -1   3  10         15.93         14.63         1.72 o                         
   0   3  10         35.70         36.70         1.45 o                         
   1   3  10          0.80          0.65         0.59 o                         
   2   3  10          0.41         -0.43         0.54 o                         
   3   3  10         11.79          8.45         0.92 o                         
   4   3  10          7.87          7.40         0.90 o                         
   5   3  10          4.26          5.35         1.09 o                         
   6   3  10          5.27          8.10         1.24 o                         
  -8   4  10          4.04          3.94         1.63 o                         
  -7   4  10          4.39          5.03         1.03 o                         
  -6   4  10          6.86          9.67         1.21 o                         
  -5   4  10         10.63          8.58         1.18 o                         
  -4   4  10         34.31         31.89         3.13 o                         
  -3   4  10         37.01         37.21         1.99 o                         
  -2   4  10         21.59         23.93         1.71 o                         
  -1   4  10          8.75         10.04         1.21 o                         
   0   4  10          5.92          6.48         1.06 o                         
   1   4  10          4.30          4.63         0.96 o                         
   2   4  10          4.17          3.39         1.05 o                         
   3   4  10          9.73         12.52         1.10 o                         
   4   4  10          7.69          8.89         1.00 o                         
   5   4  10         16.47         15.65         1.27 o                         
  -6   5  10         10.51         13.60         1.40 o                         
  -5   5  10          2.27          2.68         1.54 o                         
  -4   5  10          2.01          3.83         0.96 o                         
  -3   5  10          4.38          5.90         1.45 o                         
  -2   5  10         14.82         15.18         1.50 o                         
  -1   5  10          6.38          6.32         1.19 o                         
   0   5  10          7.12          6.60         2.20 o                         
   1   5  10         16.79         12.91         1.94 o                         
   2   5  10         19.23         21.14         1.74 o                         
   3   5  10         24.43         24.10         1.47 o                         
   4   5  10         15.04         17.88         1.34 o                         
  -4   6  10          7.67          5.72         1.15 o                         
  -3   6  10          9.78          9.25         1.28 o                         
  -2   6  10          8.22         12.36         1.43 o                         
  -1   6  10          4.97          4.54         1.12 o                         
   0   6  10          4.51          4.67         1.15 o                         
   1   6  10          1.34          1.23         1.50 o                         
  -4  -5  11          3.02          2.73         1.41 o                         
  -3  -5  11          2.89          0.26         1.23 o                         
  -2  -5  11          0.03         -0.62         1.15 o                         
  -1  -5  11          1.30          1.23         1.23 o                         
   0  -5  11          5.02          6.79         1.76 o                         
   1  -5  11          2.03         -0.18         1.15 o                         
  -6  -4  11         16.74         13.67         1.85 o                         
  -5  -4  11          8.50          5.62         0.99 o                         
  -4  -4  11          6.27          4.79         0.75 o                         
  -3  -4  11         10.71         14.98         2.11 o                         
  -2  -4  11          5.37          7.05         1.59 o                         
  -1  -4  11          3.38          4.23         1.41 o                         
   0  -4  11          9.15         12.07         1.94 o                         
   1  -4  11          9.38         11.90         1.94 o                         
   2  -4  11         13.81         14.80         2.11 o                         
   3  -4  11         15.52         17.27         2.29 o                         
  -7  -3  11          0.49         -0.71         0.71 o                         
  -6  -3  11          6.22          7.84         1.10 o                         
  -5  -3  11         41.74         43.94         1.66 o                         
  -4  -3  11         26.26         26.44         1.54 o                         
  -3  -3  11         17.44         15.19         1.05 o                         
  -2  -3  11         30.67         34.28         2.64 o                         
  -1  -3  11          3.99          5.38         1.41 o                         
   0  -3  11          2.98          2.73         1.23 o                         
   1  -3  11         14.80         19.56         2.29 o                         
   2  -3  11          6.27          6.70         1.59 o                         
   3  -3  11          8.29         11.10         1.85 o                         
   4  -3  11          0.60          0.09         1.15 o                         
  -8  -2  11          1.95          3.11         0.90 o                         
  -7  -2  11          5.50          7.23         1.08 o                         
  -6  -2  11          5.06          5.34         0.96 o                         
  -5  -2  11          9.24         10.57         0.93 o                         
  -4  -2  11         20.70         23.76         1.30 o                         
  -3  -2  11          5.71          4.66         0.69 o                         
  -2  -2  11         11.78         11.71         1.10 o                         
  -1  -2  11          8.56          7.62         1.28 o                         
   0  -2  11          6.02          4.85         1.41 o                         
   1  -2  11          0.43          0.62         1.06 o                         
   2  -2  11          5.76          6.52         1.50 o                         
   3  -2  11          8.99         11.10         1.76 o                         
   4  -2  11          9.61         12.25         1.94 o                         
   5  -2  11         20.49         23.26         2.64 o                         
  -8  -1  11          3.80          2.59         0.87 o                         
  -7  -1  11          2.86          5.97         0.99 o                         
  -6  -1  11          3.35          3.74         0.87 o                         
  -5  -1  11          7.28          5.84         1.01 o                         
  -4  -1  11          1.22          1.44         0.56 o                         
  -3  -1  11          2.13         -0.23         0.62 o                         
  -2  -1  11          4.39          3.43         0.58 o                         
  -1  -1  11         15.55         19.78         1.22 o                         
   0  -1  11          2.96          2.81         1.15 o                         
   1  -1  11          3.30          1.41         1.06 o                         
   2  -1  11          4.02          7.05         1.59 o                         
   3  -1  11          4.18          4.67         1.41 o                         
   4  -1  11          9.91          8.46         1.76 o                         
   5  -1  11         10.68         15.69         2.11 o                         
  -8   0  11          1.18          1.79         2.25 o                         
  -7   0  11          2.84          1.01         1.01 o                         
  -6   0  11          7.47          9.30         1.54 o                         
  -5   0  11          0.75         -0.40         0.93 o                         
  -4   0  11          0.99          2.13         1.41 o                         
  -3   0  11          2.63          2.31         0.58 o                         
  -2   0  11         63.65         67.43         1.95 o                         
  -1   0  11          0.01          0.72         0.47 o                         
   0   0  11          0.01          0.32         0.46 o                         
   1   0  11          5.92          6.12         1.15 o                         
   2   0  11          0.26          1.01         0.68 o                         
   3   0  11         22.39         17.27         2.11 o                         
   4   0  11         11.01          9.96         1.85 o                         
   5   0  11          0.18          2.29         1.41 o                         
   6   0  11          0.54          0.88         1.32 o                         
  -8   1  11          3.79          4.05         0.95 o                         
  -7   1  11          2.85          4.76         0.96 o                         
  -6   1  11          3.35          3.57         0.84 o                         
  -5   1  11          7.26          2.89         0.84 o                         
  -4   1  11          1.23          1.32         0.71 o                         
  -3   1  11          2.12          1.00         0.68 o                         
  -2   1  11          4.40          3.29         0.62 o                         
  -1   1  11         15.56         18.12         1.10 o                         
   0   1  11          2.96          2.35         0.61 o                         
   1   1  11          3.30          3.40         0.66 o                         
   2   1  11          4.03          5.78         1.45 o                         
   3   1  11          4.18          5.03         0.93 o                         
   4   1  11          9.89         10.40         1.85 o                         
   5   1  11         10.67         17.36         2.29 o                         
  -8   2  11          1.94          2.38         0.87 o                         
  -7   2  11          5.49          5.21         1.00 o                         
  -6   2  11          5.05          5.13         1.00 o                         
  -5   2  11          9.23          8.42         1.15 o                         
  -4   2  11         20.72         19.91         1.53 o                         
  -3   2  11          5.69          3.64         0.87 o                         
  -2   2  11         11.78          9.44         1.12 o                         
  -1   2  11          8.58          8.57         1.06 o                         
   0   2  11          6.02          5.37         0.75 o                         
   1   2  11          0.42         -0.47         0.54 o                         
   2   2  11          5.74          6.55         1.23 o                         
   3   2  11          9.03          7.14         1.05 o                         
   4   2  11          9.61         10.35         1.27 o                         
   5   2  11         20.53         23.74         1.80 o                         
  -7   3  11          0.49          1.81         0.84 o                         
  -6   3  11          6.22          8.88         1.18 o                         
  -5   3  11         41.70         41.24         2.12 o                         
  -4   3  11         26.23         24.89         1.78 o                         
  -3   3  11         17.44         16.06         1.43 o                         
  -2   3  11         30.68         30.66         1.78 o                         
  -1   3  11          4.01          2.06         0.83 o                         
   0   3  11          2.98          1.03         1.23 o                         
   1   3  11         14.82         19.90         2.38 o                         
   2   3  11          6.23          6.48         0.86 o                         
   3   3  11          8.28          8.00         0.96 o                         
   4   3  11          0.60          0.57         0.84 o                         
  -6   4  11         16.78         17.74         1.62 o                         
  -5   4  11          8.50          8.37         1.21 o                         
  -4   4  11          6.27          4.00         0.96 o                         
  -3   4  11         10.73         12.76         1.76 o                         
  -2   4  11          5.37          5.28         1.76 o                         
  -1   4  11          3.36          3.21         0.99 o                         
   0   4  11          9.16          7.63         1.15 o                         
   1   4  11          9.38          9.34         2.16 o                         
   2   4  11         13.82         14.68         2.60 o                         
   3   4  11         15.50         18.81         2.61 o                         
  -4   5  11          3.03          4.10         1.23 o                         
  -3   5  11          2.88          1.03         0.90 o                         
  -2   5  11          0.03          0.25         0.84 o                         
  -1   5  11          1.30          1.80         1.85 o                         
   0   5  11          5.04          5.41         1.81 o                         
   1   5  11          2.02          4.47         1.12 o                         
  -4  -4  12          0.76          1.67         1.41 o                         
  -3  -4  12          0.04          0.44         1.23 o                         
  -2  -4  12          2.25          3.52         1.50 o                         
  -1  -4  12          5.52          8.81         1.85 o                         
   0  -4  12          8.43          9.87         1.94 o                         
  -5  -3  12         29.31         27.46         1.67 o                         
  -4  -3  12         21.28         19.95         1.25 o                         
  -3  -3  12          0.39          1.15         1.15 o                         
  -2  -3  12          2.12          1.85         1.23 o                         
  -1  -3  12          0.96          0.35         1.15 o                         
   0  -3  12          0.85          1.06         1.32 o                         
   1  -3  12          2.36          2.82         1.50 o                         
   2  -3  12          5.04          8.55         1.85 o                         
  -6  -2  12          7.40          8.18         1.15 o                         
  -5  -2  12         16.62         16.57         1.27 o                         
  -4  -2  12          5.13          7.50         0.86 o                         
  -3  -2  12          6.59          7.33         0.82 o                         
  -2  -2  12          2.65          4.00         0.83 o                         
  -1  -2  12          6.61          8.99         1.67 o                         
   0  -2  12          3.14          3.88         1.41 o                         
   1  -2  12         21.45         21.68         2.47 o                         
   2  -2  12          6.16          8.28         1.76 o                         
   3  -2  12          8.07          9.78         1.94 o                         
  -7  -1  12          0.62          0.25         0.80 o                         
  -6  -1  12          9.62         11.99         2.29 o                         
  -5  -1  12          3.89          5.11         0.96 o                         
  -4  -1  12          1.50          1.93         0.71 o                         
  -3  -1  12          3.15          2.61         0.79 o                         
  -2  -1  12          8.37          8.30         0.83 o                         
  -1  -1  12          0.08          0.25         0.63 o                         
   0  -1  12          2.19          2.73         1.23 o                         
   1  -1  12          2.77          7.23         1.59 o                         
   2  -1  12         10.67         11.46         1.85 o                         
   3  -1  12         17.66         21.68         2.47 o                         
   4  -1  12         29.31         35.34         3.26 o                         
  -7   0  12          4.53          3.52         0.99 o                         
  -6   0  12          0.33          2.20         0.83 o                         
  -5   0  12          2.61          2.35         0.78 o                         
  -4   0  12          0.00          0.88         0.88 o                         
  -3   0  12          0.18          0.17         0.65 o                         
  -2   0  12         10.41         11.95         0.97 o                         
  -1   0  12         16.17         18.59         1.14 o                         
   0   0  12          2.85          2.88         0.80 o                         
   1   0  12          8.61         11.11         2.16 o                         
   2   0  12          2.41          2.47         1.23 o                         
   3   0  12          1.62         -1.06         1.06 o                         
   4   0  12          1.68         -0.09         1.41 o                         
  -7   1  12          0.62          1.16         0.80 o                         
  -6   1  12          9.63         11.32         1.33 o                         
  -5   1  12          3.90          4.74         0.96 o                         
  -4   1  12          1.50          0.64         1.41 o                         
  -3   1  12          3.15          3.40         1.23 o                         
  -2   1  12          8.38          8.98         2.03 o                         
  -1   1  12          0.08          0.58         0.57 o                         
   0   1  12          2.19          2.56         0.66 o                         
   1   1  12          2.77          1.93         0.80 o                         
   2   1  12         10.66          9.42         1.14 o                         
   3   1  12         17.61         22.29         2.47 o                         
   4   1  12         29.32         34.37         3.17 o                         
  -6   2  12          7.39          7.32         2.47 o                         
  -5   2  12         16.60         15.60         1.50 o                         
  -4   2  12          5.13          7.36         1.12 o                         
  -3   2  12          6.59          9.71         1.18 o                         
  -2   2  12          2.66          3.48         0.90 o                         
  -1   2  12          6.62          7.54         1.06 o                         
   0   2  12          3.14          2.37         0.84 o                         
   1   2  12         21.48         24.81         2.50 o                         
   2   2  12          6.15          6.83         1.09 o                         
   3   2  12          8.07         13.29         1.98 o                         
  -5   3  12         29.29         26.03         1.90 o                         
  -4   3  12         21.29         19.70         1.68 o                         
  -3   3  12          0.39          2.41         0.93 o                         
  -2   3  12          2.11          2.78         0.90 o                         
  -1   3  12          0.96         -0.22         1.06 o                         
   0   3  12          0.84          1.10         1.01 o                         
   1   3  12          2.35          2.03         0.93 o                         
   2   3  12          5.00          5.24         0.90 o                         
  -4   4  12          0.77          1.96         0.96 o                         
  -3   4  12          0.04          0.96         0.87 o                         
  -2   4  12          2.25          2.70         1.23 o                         
  -1   4  12          5.52          6.06         1.16 o                         
   0   4  12          8.42          8.32         1.28 o                         
  -4  -2  13          2.85          3.56         0.76 o                         
  -3  -2  13          5.14          7.29         1.08 o                         
  -2  -2  13          0.46         -0.26         1.23 o                         
  -1  -2  13         12.31         13.57         2.03 o                         
   0  -2  13          5.39          7.31         1.76 o                         
  -5  -1  13          0.63          0.56         0.80 o                         
  -4  -1  13          1.33          1.59         0.78 o                         
  -3  -1  13          8.79          6.18         1.03 o                         
  -2  -1  13          8.09          8.47         1.41 o                         
  -1  -1  13          0.71          1.59         1.32 o                         
   0  -1  13         14.60         12.87         2.03 o                         
   1  -1  13         10.80         10.57         1.85 o                         
  -5   0  13          0.95          1.15         0.80 o                         
  -4   0  13         21.24         26.15         1.80 o                         
  -3   0  13          2.41          2.44         0.84 o                         
  -2   0  13          0.52          0.79         0.75 o                         
  -1   0  13          5.51          7.38         1.09 o                         
   0   0  13          7.15          5.47         0.95 o                         
   1   0  13          4.20          8.99         1.85 o                         
  -5   1  13          0.63          1.74         0.84 o                         
  -4   1  13          1.34          0.45         1.06 o                         
  -3   1  13          8.82          8.38         1.76 o                         
  -2   1  13          8.08          8.95         1.15 o                         
  -1   1  13          0.72          0.62         1.10 o                         
   0   1  13         14.60         13.22         1.94 o                         
   1   1  13         10.82         12.09         2.38 o                         
  -4   2  13          2.85          2.95         1.54 o                         
  -3   2  13          5.15          6.25         1.12 o                         
  -2   2  13          0.46          1.54         0.87 o                         
  -1   2  13         12.29         16.59         1.52 o                         
   0   2  13          5.36          6.61         1.12 o                         
                                                                                
